# Supplementary material for: Holocentric chromosomes
Source: PLoS Genet. 2020 Jul 30;16(7):e1008918. doi: 10.1371/journal.pgen.1008918 (PMC7392213; doi:10.1371/journal.pgen.1008918)
Supplement: S1 Text — (XML) [file pgen.1008918.s001.xml]

<mediawiki xmlns="http://www.mediawiki.org/xml/export-0.10/" xmlns:xsi="http://www.w3.org/2001/XMLSchema-instance" xsi:schemaLocation="http://www.mediawiki.org/xml/export-0.10/ http://www.mediawiki.org/xml/export-0.10.xsd" version="0.10" xml:lang="en">
  <siteinfo>
    <sitename>PLoSWiki</sitename>
    <dbname>wiki</dbname>
    <base>http://topicpageswiki.plos.org/wiki/Main_Page</base>
    <generator>MediaWiki 1.32.1</generator>
    <case>first-letter</case>
    <namespaces>
      <namespace key="-2" case="first-letter">Media</namespace>
      <namespace key="-1" case="first-letter">Special</namespace>
      <namespace key="0" case="first-letter" />
      <namespace key="1" case="first-letter">Talk</namespace>
      <namespace key="2" case="first-letter">User</namespace>
      <namespace key="3" case="first-letter">User talk</namespace>
      <namespace key="4" case="first-letter">PLoSWiki</namespace>
      <namespace key="5" case="first-letter">PLoSWiki talk</namespace>
      <namespace key="6" case="first-letter">File</namespace>
      <namespace key="7" case="first-letter">File talk</namespace>
      <namespace key="8" case="first-letter">MediaWiki</namespace>
      <namespace key="9" case="first-letter">MediaWiki talk</namespace>
      <namespace key="10" case="first-letter">Template</namespace>
      <namespace key="11" case="first-letter">Template talk</namespace>
      <namespace key="12" case="first-letter">Help</namespace>
      <namespace key="13" case="first-letter">Help talk</namespace>
      <namespace key="14" case="first-letter">Category</namespace>
      <namespace key="15" case="first-letter">Category talk</namespace>
      <namespace key="828" case="first-letter">Module</namespace>
      <namespace key="829" case="first-letter">Module talk</namespace>
    </namespaces>
  </siteinfo>
  <page>
    <title>Holocentric chromosomes</title>
    <ns>0</ns>
    <id>794</id>
    <revision>
      <id>7924</id>
      <timestamp>2019-07-30T15:58:31Z</timestamp>
      <contributor>
        <username>Mandriol</username>
        <id>144</id>
      </contributor>
      <comment>Holocentric chromosomes have been described for the first time in cytogenetic experiments dating from 1935 [1]. Since this first observation, the term holocentric chromosome is referred to chromosomes that: i. lack the primary constriction corresponding t</comment>
      <model>wikitext</model>
      <format>text/x-wiki</format>
      <text xml:space="preserve" bytes="2608">{{author
|first1       = Marie
|last1        = Curie
|department1  = Chemistry
|institution1 = [[WP:University of Paris|University of Paris]]
|address1     = 75006 Paris, France
|username1    = User:radiumgrl1867
|orcid1       = 

|first2       = Charles
|last2        = Darwin
|department2  = Biology
|institution2 = [[WP:University of Cambridge|University of Cambridge]]
|address2     = Trinity Lane, Cambridge CB2 1TN, UK
|username2    = User:cdarwin
|orcid2       = 
}}

==Abstract==
This is the [[wp:Wikipedia:Manual_of_Style/Lead_section|lead]], which is basically your abstract.

==Heading 1==
[[File:Image_PlaceHolder.png|thumb|right|Images should be uploaded to wikimedia commons under the CC-BY license.]]

Add text in [[wp:Help:Wiki markup|wiki markup]]. You can easily include [[PLoSWiki:Citing_Sources|references]] from pubmed.&lt;ref name="wodak2012"&gt;{{cite pmid|PMC3315447}}&lt;/ref&gt;

===Subheading===
Text text text text text text text text text text text text text text text text text text text text text text text text text text text text text text text text text text text text text text text text text text text text text text text text text text text text text text text text text text text text text text text text text text text text text text text text text text text text text text.

==Heading 2==
Text text text text text text text text text text text text text text text text text text text text text text text text text text text text text text text text text text text text text text text text text text text text text text text text text text text text text text text text text text text text text text text text text text text text text text text text text text text text text text.

==Optional info for Wikipedia==
=== See also (optional) ===
You may suggest some additional relevant wikipedia pages that this article can list when uploaded to Wikipedia if they were not linked to in the main text.
*[[wp:example|example]]

=== Wikipedia pages that should link here (optional) ===
You may suggest some wikipedia pages that should link to this article on Wikipedia.
*[[wp:example|example]]

=== Front page sentence (optional) ===
Newly created/expanded pages can be nominated to have a sentence featured on Wikipedia's front page (see our [[Author_Guide#Did_you_know_(optional)|guidelines here]]).
*Did you know that...

==References==
&lt;references/&gt;
[[Category:PLOS article drafts]]
&lt;!-- Please replace the above category with the appropriate journal-specific category:
[[Category:PLOS Computational Biology drafts]]
[[Category:PLOS Genetics drafts]]
[[Category:PLOS ONE drafts]]
--&gt;</text>
      <sha1>fdtkiobutlgojywe8j5yo4s38l6c6n2</sha1>
    </revision>
    <revision>
      <id>7929</id>
      <parentid>7924</parentid>
      <timestamp>2019-08-05T08:53:09Z</timestamp>
      <contributor>
        <username>Mandriol</username>
        <id>144</id>
      </contributor>
      <model>wikitext</model>
      <format>text/x-wiki</format>
      <text xml:space="preserve" bytes="2612">{{author
|first1       = Mauro
|last1        = Mandrioli
|department1  = Chemistry
|institution1 = [[WP:University of Paris|University of Paris]]
|address1     = 75006 Paris, France
|username1    = User:radiumgrl1867
|orcid1       = 

|first2       = Charles
|last2        = Darwin
|department2  = Biology
|institution2 = [[WP:University of Cambridge|University of Cambridge]]
|address2     = Trinity Lane, Cambridge CB2 1TN, UK
|username2    = User:cdarwin
|orcid2       = 
}}

==Abstract==
This is the [[wp:Wikipedia:Manual_of_Style/Lead_section|lead]], which is basically your abstract.

==Heading 1==
[[File:Image_PlaceHolder.png|thumb|right|Images should be uploaded to wikimedia commons under the CC-BY license.]]

Add text in [[wp:Help:Wiki markup|wiki markup]]. You can easily include [[PLoSWiki:Citing_Sources|references]] from pubmed.&lt;ref name="wodak2012"&gt;{{cite pmid|PMC3315447}}&lt;/ref&gt;

===Subheading===
Text text text text text text text text text text text text text text text text text text text text text text text text text text text text text text text text text text text text text text text text text text text text text text text text text text text text text text text text text text text text text text text text text text text text text text text text text text text text text text.

==Heading 2==
Text text text text text text text text text text text text text text text text text text text text text text text text text text text text text text text text text text text text text text text text text text text text text text text text text text text text text text text text text text text text text text text text text text text text text text text text text text text text text text.

==Optional info for Wikipedia==
=== See also (optional) ===
You may suggest some additional relevant wikipedia pages that this article can list when uploaded to Wikipedia if they were not linked to in the main text.
*[[wp:example|example]]

=== Wikipedia pages that should link here (optional) ===
You may suggest some wikipedia pages that should link to this article on Wikipedia.
*[[wp:example|example]]

=== Front page sentence (optional) ===
Newly created/expanded pages can be nominated to have a sentence featured on Wikipedia's front page (see our [[Author_Guide#Did_you_know_(optional)|guidelines here]]).
*Did you know that...

==References==
&lt;references/&gt;
[[Category:PLOS article drafts]]
&lt;!-- Please replace the above category with the appropriate journal-specific category:
[[Category:PLOS Computational Biology drafts]]
[[Category:PLOS Genetics drafts]]
[[Category:PLOS ONE drafts]]
--&gt;</text>
      <sha1>552easva96s47mmoljwv1fy1ai4nlha</sha1>
    </revision>
    <revision>
      <id>7930</id>
      <parentid>7929</parentid>
      <timestamp>2019-08-05T08:55:15Z</timestamp>
      <contributor>
        <username>Mandriol</username>
        <id>144</id>
      </contributor>
      <model>wikitext</model>
      <format>text/x-wiki</format>
      <text xml:space="preserve" bytes="2618">{{author
|first1       = Mauro
|last1        = Mandrioli
|department1  = Chemistry
|institution1 = [[WP:University of Paris|University of Paris]]
|address1     = 75006 Paris, France
|username1    = User:radiumgrl1867
|orcid1       = 

|first2       = Gian Carlo
|last2        = Manicardi
|department2  = Biology
|institution2 = [[WP:University of Cambridge|University of Cambridge]]
|address2     = Trinity Lane, Cambridge CB2 1TN, UK
|username2    = User:cdarwin
|orcid2       = 
}}

==Abstract==
This is the [[wp:Wikipedia:Manual_of_Style/Lead_section|lead]], which is basically your abstract.

==Heading 1==
[[File:Image_PlaceHolder.png|thumb|right|Images should be uploaded to wikimedia commons under the CC-BY license.]]

Add text in [[wp:Help:Wiki markup|wiki markup]]. You can easily include [[PLoSWiki:Citing_Sources|references]] from pubmed.&lt;ref name="wodak2012"&gt;{{cite pmid|PMC3315447}}&lt;/ref&gt;

===Subheading===
Text text text text text text text text text text text text text text text text text text text text text text text text text text text text text text text text text text text text text text text text text text text text text text text text text text text text text text text text text text text text text text text text text text text text text text text text text text text text text text.

==Heading 2==
Text text text text text text text text text text text text text text text text text text text text text text text text text text text text text text text text text text text text text text text text text text text text text text text text text text text text text text text text text text text text text text text text text text text text text text text text text text text text text text.

==Optional info for Wikipedia==
=== See also (optional) ===
You may suggest some additional relevant wikipedia pages that this article can list when uploaded to Wikipedia if they were not linked to in the main text.
*[[wp:example|example]]

=== Wikipedia pages that should link here (optional) ===
You may suggest some wikipedia pages that should link to this article on Wikipedia.
*[[wp:example|example]]

=== Front page sentence (optional) ===
Newly created/expanded pages can be nominated to have a sentence featured on Wikipedia's front page (see our [[Author_Guide#Did_you_know_(optional)|guidelines here]]).
*Did you know that...

==References==
&lt;references/&gt;
[[Category:PLOS article drafts]]
&lt;!-- Please replace the above category with the appropriate journal-specific category:
[[Category:PLOS Computational Biology drafts]]
[[Category:PLOS Genetics drafts]]
[[Category:PLOS ONE drafts]]
--&gt;</text>
      <sha1>s75u9iik53uep515yic857q1p6oebdq</sha1>
    </revision>
    <revision>
      <id>7931</id>
      <parentid>7930</parentid>
      <timestamp>2019-08-05T09:05:19Z</timestamp>
      <contributor>
        <username>Mandriol</username>
        <id>144</id>
      </contributor>
      <comment>/* Abstract */</comment>
      <model>wikitext</model>
      <format>text/x-wiki</format>
      <text xml:space="preserve" bytes="3947">{{author
|first1       = Mauro
|last1        = Mandrioli
|department1  = Chemistry
|institution1 = [[WP:University of Paris|University of Paris]]
|address1     = 75006 Paris, France
|username1    = User:radiumgrl1867
|orcid1       = 

|first2       = Gian Carlo
|last2        = Manicardi
|department2  = Biology
|institution2 = [[WP:University of Cambridge|University of Cambridge]]
|address2     = Trinity Lane, Cambridge CB2 1TN, UK
|username2    = User:cdarwin
|orcid2       = 
}}

==Abstract==
Holocentric chromosomes possess multiple kinetochores along their length rather than the single centromere typical of other chromosomes [1]. They have been described for the first time in cytogenetic experiments dating from 1935 and, since this first observation, the term holocentric chromosome is referred to chromosomes that: i. lack the primary constriction corresponding to centromere observed in monocentric chromosomes [2]; ii. possess multiple kinetochores diffuse along all the chromosomal axis so that microtubules bind to chromosomes along their entire length and move broadside to the pole from the metaphase plate [3]. These chromosomes are also termed holokinetic, because, during cell division, chromatids move apart in parallel and do not form the classical V-shaped figures typical of monocentric chromosomes [4]. Holocentric chromosomes evolved several times during both animal and plant evolution [5] and are currently reported in about eight hundred of species, including plants, insects, arachnids and nematodes [7-9]. As a consequence of their diffuse kinetochores, holocentric chromosomes may stabilize chromosomal fragments favouring karyotype rearrangements [10-11]. However, holocentric chromosome may also present limitations to crossing over causing a restriction of the number of chiasmata in bivalents [12] and may cause a restructuring of meiotic divisions resulting in an inverted meiosis [13].

==Heading 1==
[[File:Image_PlaceHolder.png|thumb|right|Images should be uploaded to wikimedia commons under the CC-BY license.]]

Add text in [[wp:Help:Wiki markup|wiki markup]]. You can easily include [[PLoSWiki:Citing_Sources|references]] from pubmed.&lt;ref name="wodak2012"&gt;{{cite pmid|PMC3315447}}&lt;/ref&gt;

===Subheading===
Text text text text text text text text text text text text text text text text text text text text text text text text text text text text text text text text text text text text text text text text text text text text text text text text text text text text text text text text text text text text text text text text text text text text text text text text text text text text text text.

==Heading 2==
Text text text text text text text text text text text text text text text text text text text text text text text text text text text text text text text text text text text text text text text text text text text text text text text text text text text text text text text text text text text text text text text text text text text text text text text text text text text text text text.

==Optional info for Wikipedia==
=== See also (optional) ===
You may suggest some additional relevant wikipedia pages that this article can list when uploaded to Wikipedia if they were not linked to in the main text.
*[[wp:example|example]]

=== Wikipedia pages that should link here (optional) ===
You may suggest some wikipedia pages that should link to this article on Wikipedia.
*[[wp:example|example]]

=== Front page sentence (optional) ===
Newly created/expanded pages can be nominated to have a sentence featured on Wikipedia's front page (see our [[Author_Guide#Did_you_know_(optional)|guidelines here]]).
*Did you know that...

==References==
&lt;references/&gt;
[[Category:PLOS article drafts]]
&lt;!-- Please replace the above category with the appropriate journal-specific category:
[[Category:PLOS Computational Biology drafts]]
[[Category:PLOS Genetics drafts]]
[[Category:PLOS ONE drafts]]
--&gt;</text>
      <sha1>ja7qvro4ufvov8t3ctiiwcxsv6vx6oq</sha1>
    </revision>
    <revision>
      <id>7932</id>
      <parentid>7931</parentid>
      <timestamp>2019-08-05T09:08:18Z</timestamp>
      <contributor>
        <username>Mandriol</username>
        <id>144</id>
      </contributor>
      <model>wikitext</model>
      <format>text/x-wiki</format>
      <text xml:space="preserve" bytes="4042">{{author
|first1       = Mauro
|last1        = Mandrioli
|department1  = Dept. Life Sciences
|institution1 = [[WP:University of Modena and Reggio Emilia|University of Modena and Reggio Emilia]]
|address1     = Modena, Italy
|username1    = User:mandriol
|orcid1       = 0000-0002-2611-9777

|first2       = Gian Carlo
|last2        = Manicardi
|department2  = Dept. Life Sciences
|institution2 = [[WP:University of Modena and Reggio Emilia|University of Modena and Reggio Emilia]]
|address2     = Reggio Emilia, Italy
|username2    = User:
|orcid2       = 0000-0002-9383-1190
}}

==Abstract==
Holocentric chromosomes possess multiple kinetochores along their length rather than the single centromere typical of other chromosomes [1]. They have been described for the first time in cytogenetic experiments dating from 1935 and, since this first observation, the term holocentric chromosome is referred to chromosomes that: i. lack the primary constriction corresponding to centromere observed in monocentric chromosomes [2]; ii. possess multiple kinetochores diffuse along all the chromosomal axis so that microtubules bind to chromosomes along their entire length and move broadside to the pole from the metaphase plate [3]. These chromosomes are also termed holokinetic, because, during cell division, chromatids move apart in parallel and do not form the classical V-shaped figures typical of monocentric chromosomes [4]. Holocentric chromosomes evolved several times during both animal and plant evolution [5] and are currently reported in about eight hundred of species, including plants, insects, arachnids and nematodes [7-9]. As a consequence of their diffuse kinetochores, holocentric chromosomes may stabilize chromosomal fragments favouring karyotype rearrangements [10-11]. However, holocentric chromosome may also present limitations to crossing over causing a restriction of the number of chiasmata in bivalents [12] and may cause a restructuring of meiotic divisions resulting in an inverted meiosis [13].

==Heading 1==
[[File:Image_PlaceHolder.png|thumb|right|Images should be uploaded to wikimedia commons under the CC-BY license.]]

Add text in [[wp:Help:Wiki markup|wiki markup]]. You can easily include [[PLoSWiki:Citing_Sources|references]] from pubmed.&lt;ref name="wodak2012"&gt;{{cite pmid|PMC3315447}}&lt;/ref&gt;

===Subheading===
Text text text text text text text text text text text text text text text text text text text text text text text text text text text text text text text text text text text text text text text text text text text text text text text text text text text text text text text text text text text text text text text text text text text text text text text text text text text text text text.

==Heading 2==
Text text text text text text text text text text text text text text text text text text text text text text text text text text text text text text text text text text text text text text text text text text text text text text text text text text text text text text text text text text text text text text text text text text text text text text text text text text text text text text.

==Optional info for Wikipedia==
=== See also (optional) ===
You may suggest some additional relevant wikipedia pages that this article can list when uploaded to Wikipedia if they were not linked to in the main text.
*[[wp:example|example]]

=== Wikipedia pages that should link here (optional) ===
You may suggest some wikipedia pages that should link to this article on Wikipedia.
*[[wp:example|example]]

=== Front page sentence (optional) ===
Newly created/expanded pages can be nominated to have a sentence featured on Wikipedia's front page (see our [[Author_Guide#Did_you_know_(optional)|guidelines here]]).
*Did you know that...

==References==
&lt;references/&gt;
[[Category:PLOS article drafts]]
&lt;!-- Please replace the above category with the appropriate journal-specific category:
[[Category:PLOS Computational Biology drafts]]
[[Category:PLOS Genetics drafts]]
[[Category:PLOS ONE drafts]]
--&gt;</text>
      <sha1>pr4sogdxmjgycrty7glmzh8hy888k8g</sha1>
    </revision>
    <revision>
      <id>7933</id>
      <parentid>7932</parentid>
      <timestamp>2019-08-05T09:08:44Z</timestamp>
      <contributor>
        <username>Mandriol</username>
        <id>144</id>
      </contributor>
      <model>wikitext</model>
      <format>text/x-wiki</format>
      <text xml:space="preserve" bytes="4052">{{author
|first1       = Mauro
|last1        = Mandrioli
|department1  = Dept. Life Sciences
|institution1 = [[WP:University of Modena and Reggio Emilia|University of Modena and Reggio Emilia]]
|address1     = Modena, Italy
|username1    = User:mandriol
|orcid1       = 0000-0002-2611-9777

|first2       = Gian Carlo
|last2        = Manicardi
|department2  = Dept. Life Sciences
|institution2 = [[WP:University of Modena and Reggio Emilia|University of Modena and Reggio Emilia]]
|address2     = Reggio Emilia, Italy
|username2    = User: manicardi
|orcid2       = 0000-0002-9383-1190
}}

==Abstract==
Holocentric chromosomes possess multiple kinetochores along their length rather than the single centromere typical of other chromosomes [1]. They have been described for the first time in cytogenetic experiments dating from 1935 and, since this first observation, the term holocentric chromosome is referred to chromosomes that: i. lack the primary constriction corresponding to centromere observed in monocentric chromosomes [2]; ii. possess multiple kinetochores diffuse along all the chromosomal axis so that microtubules bind to chromosomes along their entire length and move broadside to the pole from the metaphase plate [3]. These chromosomes are also termed holokinetic, because, during cell division, chromatids move apart in parallel and do not form the classical V-shaped figures typical of monocentric chromosomes [4]. Holocentric chromosomes evolved several times during both animal and plant evolution [5] and are currently reported in about eight hundred of species, including plants, insects, arachnids and nematodes [7-9]. As a consequence of their diffuse kinetochores, holocentric chromosomes may stabilize chromosomal fragments favouring karyotype rearrangements [10-11]. However, holocentric chromosome may also present limitations to crossing over causing a restriction of the number of chiasmata in bivalents [12] and may cause a restructuring of meiotic divisions resulting in an inverted meiosis [13].

==Heading 1==
[[File:Image_PlaceHolder.png|thumb|right|Images should be uploaded to wikimedia commons under the CC-BY license.]]

Add text in [[wp:Help:Wiki markup|wiki markup]]. You can easily include [[PLoSWiki:Citing_Sources|references]] from pubmed.&lt;ref name="wodak2012"&gt;{{cite pmid|PMC3315447}}&lt;/ref&gt;

===Subheading===
Text text text text text text text text text text text text text text text text text text text text text text text text text text text text text text text text text text text text text text text text text text text text text text text text text text text text text text text text text text text text text text text text text text text text text text text text text text text text text text.

==Heading 2==
Text text text text text text text text text text text text text text text text text text text text text text text text text text text text text text text text text text text text text text text text text text text text text text text text text text text text text text text text text text text text text text text text text text text text text text text text text text text text text text.

==Optional info for Wikipedia==
=== See also (optional) ===
You may suggest some additional relevant wikipedia pages that this article can list when uploaded to Wikipedia if they were not linked to in the main text.
*[[wp:example|example]]

=== Wikipedia pages that should link here (optional) ===
You may suggest some wikipedia pages that should link to this article on Wikipedia.
*[[wp:example|example]]

=== Front page sentence (optional) ===
Newly created/expanded pages can be nominated to have a sentence featured on Wikipedia's front page (see our [[Author_Guide#Did_you_know_(optional)|guidelines here]]).
*Did you know that...

==References==
&lt;references/&gt;
[[Category:PLOS article drafts]]
&lt;!-- Please replace the above category with the appropriate journal-specific category:
[[Category:PLOS Computational Biology drafts]]
[[Category:PLOS Genetics drafts]]
[[Category:PLOS ONE drafts]]
--&gt;</text>
      <sha1>eol8rk0lkpl41elm7cicpz6cagojy57</sha1>
    </revision>
    <revision>
      <id>7934</id>
      <parentid>7933</parentid>
      <timestamp>2019-08-05T09:09:40Z</timestamp>
      <contributor>
        <username>Mandriol</username>
        <id>144</id>
      </contributor>
      <comment>/* Heading 1 */</comment>
      <model>wikitext</model>
      <format>text/x-wiki</format>
      <text xml:space="preserve" bytes="4093">{{author
|first1       = Mauro
|last1        = Mandrioli
|department1  = Dept. Life Sciences
|institution1 = [[WP:University of Modena and Reggio Emilia|University of Modena and Reggio Emilia]]
|address1     = Modena, Italy
|username1    = User:mandriol
|orcid1       = 0000-0002-2611-9777

|first2       = Gian Carlo
|last2        = Manicardi
|department2  = Dept. Life Sciences
|institution2 = [[WP:University of Modena and Reggio Emilia|University of Modena and Reggio Emilia]]
|address2     = Reggio Emilia, Italy
|username2    = User: manicardi
|orcid2       = 0000-0002-9383-1190
}}

==Abstract==
Holocentric chromosomes possess multiple kinetochores along their length rather than the single centromere typical of other chromosomes [1]. They have been described for the first time in cytogenetic experiments dating from 1935 and, since this first observation, the term holocentric chromosome is referred to chromosomes that: i. lack the primary constriction corresponding to centromere observed in monocentric chromosomes [2]; ii. possess multiple kinetochores diffuse along all the chromosomal axis so that microtubules bind to chromosomes along their entire length and move broadside to the pole from the metaphase plate [3]. These chromosomes are also termed holokinetic, because, during cell division, chromatids move apart in parallel and do not form the classical V-shaped figures typical of monocentric chromosomes [4]. Holocentric chromosomes evolved several times during both animal and plant evolution [5] and are currently reported in about eight hundred of species, including plants, insects, arachnids and nematodes [7-9]. As a consequence of their diffuse kinetochores, holocentric chromosomes may stabilize chromosomal fragments favouring karyotype rearrangements [10-11]. However, holocentric chromosome may also present limitations to crossing over causing a restriction of the number of chiasmata in bivalents [12] and may cause a restructuring of meiotic divisions resulting in an inverted meiosis [13].

==Evolution and structure of holocentric chromosomes==
[[File:Image_PlaceHolder.png|thumb|right|Images should be uploaded to wikimedia commons under the CC-BY license.]]

Add text in [[wp:Help:Wiki markup|wiki markup]]. You can easily include [[PLoSWiki:Citing_Sources|references]] from pubmed.&lt;ref name="wodak2012"&gt;{{cite pmid|PMC3315447}}&lt;/ref&gt;

===Subheading===
Text text text text text text text text text text text text text text text text text text text text text text text text text text text text text text text text text text text text text text text text text text text text text text text text text text text text text text text text text text text text text text text text text text text text text text text text text text text text text text.

==Heading 2==
Text text text text text text text text text text text text text text text text text text text text text text text text text text text text text text text text text text text text text text text text text text text text text text text text text text text text text text text text text text text text text text text text text text text text text text text text text text text text text text.

==Optional info for Wikipedia==
=== See also (optional) ===
You may suggest some additional relevant wikipedia pages that this article can list when uploaded to Wikipedia if they were not linked to in the main text.
*[[wp:example|example]]

=== Wikipedia pages that should link here (optional) ===
You may suggest some wikipedia pages that should link to this article on Wikipedia.
*[[wp:example|example]]

=== Front page sentence (optional) ===
Newly created/expanded pages can be nominated to have a sentence featured on Wikipedia's front page (see our [[Author_Guide#Did_you_know_(optional)|guidelines here]]).
*Did you know that...

==References==
&lt;references/&gt;
[[Category:PLOS article drafts]]
&lt;!-- Please replace the above category with the appropriate journal-specific category:
[[Category:PLOS Computational Biology drafts]]
[[Category:PLOS Genetics drafts]]
[[Category:PLOS ONE drafts]]
--&gt;</text>
      <sha1>1f9mg1gqe94oywqvhbo1c7p5gxsoqnz</sha1>
    </revision>
    <revision>
      <id>7935</id>
      <parentid>7934</parentid>
      <timestamp>2019-08-05T09:10:19Z</timestamp>
      <contributor>
        <username>Mandriol</username>
        <id>144</id>
      </contributor>
      <comment>/* Subheading */</comment>
      <model>wikitext</model>
      <format>text/x-wiki</format>
      <text xml:space="preserve" bytes="7068">{{author
|first1       = Mauro
|last1        = Mandrioli
|department1  = Dept. Life Sciences
|institution1 = [[WP:University of Modena and Reggio Emilia|University of Modena and Reggio Emilia]]
|address1     = Modena, Italy
|username1    = User:mandriol
|orcid1       = 0000-0002-2611-9777

|first2       = Gian Carlo
|last2        = Manicardi
|department2  = Dept. Life Sciences
|institution2 = [[WP:University of Modena and Reggio Emilia|University of Modena and Reggio Emilia]]
|address2     = Reggio Emilia, Italy
|username2    = User: manicardi
|orcid2       = 0000-0002-9383-1190
}}

==Abstract==
Holocentric chromosomes possess multiple kinetochores along their length rather than the single centromere typical of other chromosomes [1]. They have been described for the first time in cytogenetic experiments dating from 1935 and, since this first observation, the term holocentric chromosome is referred to chromosomes that: i. lack the primary constriction corresponding to centromere observed in monocentric chromosomes [2]; ii. possess multiple kinetochores diffuse along all the chromosomal axis so that microtubules bind to chromosomes along their entire length and move broadside to the pole from the metaphase plate [3]. These chromosomes are also termed holokinetic, because, during cell division, chromatids move apart in parallel and do not form the classical V-shaped figures typical of monocentric chromosomes [4]. Holocentric chromosomes evolved several times during both animal and plant evolution [5] and are currently reported in about eight hundred of species, including plants, insects, arachnids and nematodes [7-9]. As a consequence of their diffuse kinetochores, holocentric chromosomes may stabilize chromosomal fragments favouring karyotype rearrangements [10-11]. However, holocentric chromosome may also present limitations to crossing over causing a restriction of the number of chiasmata in bivalents [12] and may cause a restructuring of meiotic divisions resulting in an inverted meiosis [13].

==Evolution and structure of holocentric chromosomes==
[[File:Image_PlaceHolder.png|thumb|right|Images should be uploaded to wikimedia commons under the CC-BY license.]]

Add text in [[wp:Help:Wiki markup|wiki markup]]. You can easily include [[PLoSWiki:Citing_Sources|references]] from pubmed.&lt;ref name="wodak2012"&gt;{{cite pmid|PMC3315447}}&lt;/ref&gt;

===Subheading===
2.1 Evolution of holocentric chromosomes
Holocentric chromosomes have been described for the first time in 1935 to identify chromosomes with a diffuse kinetochore (or with a diffuse kinetochore activity) making these chromosomes able to bind to microtubules along their entire length [1]. In the last decades, several studies assessed that the same behaviour during mitosis can be observed not only for holocentric/holokinetic chromosomes, but also for polykinetic chromosomes that contain numerous (but discrete) microtubule-binding sites, but the term “holocentric/holokinetic” is still used for both [1, 5, 7].
Before molecular methods became available, the presence of holocentric chromosomes has been evaluated mostly using cytology and, considering that many species are difficult to study cytologically, it can be surmised that the true presence of holocentrism may be underestimated. In addition, there are several taxa, whose chromosomes are still uncharacterized, but their phylogenetic position suggests that they should have holocentric chromosomes [7, 14].
The presence of holocentric chromosomes has been up till now assessed in about 800 species, including insects, plants, arachnids, and nematodes [1, 5, 7] suggesting that generally holocentric chromosomes originated by convergent evolution from ancestors possessing monocentric chromosomes. Interesting exceptions are represented by insects belonging to Oligoneoptera and Neoptera, whose monocentric chromosomes probably evolved from holocentric ancestor in two different and independent events [7].
Evidences of convergent evolution clearly assess that holocentrism is adaptive, but the conditions under which holocentrism may have provided a selective advantage are unclear and probably diverse for different taxa [6-8, 15]. Even if the origin of holokinetic chromosomes is still controversial, Nagaki et al. [16] proposed that holocentrism could have been acquired easily during plant and animal evolution by a slight difference in the kinetochore origin. In particular, they hypothesized that if the direction of kinetochore origin turns by 90° and occurs along the chromosome axes up to the telomeric regions, it is possible to “generate” holocentric chromosomes without any further step.

2.2 Structure of holocentric chromosomes
A detailed molecular analysis of the structure of holocentric chromosomes is currently available for the nematode Caenorhabditis elegans only [17-18], whereas the presence of true holokinetic nature has been also confirmed in other taxa by the evidence that experimentally induced chromosome fragments continue to attach to the spindle and segregate correctly [3]. For most of the species, data about holocentrism are related to the analysis of the behaviour of chromosomes during anaphase migration since holocentric sister chromatids migrate in parallel to the spindle poles, in contrast to monocentric ones in which pulling forces are exerted on a single chromosomal point and chromosome arms trail behind. As a consequence, chromatids of holocentric chromosomes move apart in parallel and do not form the classical V-shaped figures typical of monocentric ones [4]. Moreover, if a holocentric chromosome is fragmented (for instance by X-ray irradiation), each fragment retains centromere activity and can segregate properly to the poles (Figure 1).

==Heading 2==
Text text text text text text text text text text text text text text text text text text text text text text text text text text text text text text text text text text text text text text text text text text text text text text text text text text text text text text text text text text text text text text text text text text text text text text text text text text text text text text.

==Optional info for Wikipedia==
=== See also (optional) ===
You may suggest some additional relevant wikipedia pages that this article can list when uploaded to Wikipedia if they were not linked to in the main text.
*[[wp:example|example]]

=== Wikipedia pages that should link here (optional) ===
You may suggest some wikipedia pages that should link to this article on Wikipedia.
*[[wp:example|example]]

=== Front page sentence (optional) ===
Newly created/expanded pages can be nominated to have a sentence featured on Wikipedia's front page (see our [[Author_Guide#Did_you_know_(optional)|guidelines here]]).
*Did you know that...

==References==
&lt;references/&gt;
[[Category:PLOS article drafts]]
&lt;!-- Please replace the above category with the appropriate journal-specific category:
[[Category:PLOS Computational Biology drafts]]
[[Category:PLOS Genetics drafts]]
[[Category:PLOS ONE drafts]]
--&gt;</text>
      <sha1>ew9ty2fx59joapzw4j3o85hhawo9yhn</sha1>
    </revision>
    <revision>
      <id>7936</id>
      <parentid>7935</parentid>
      <timestamp>2019-08-05T09:10:39Z</timestamp>
      <contributor>
        <username>Mandriol</username>
        <id>144</id>
      </contributor>
      <comment>/* Subheading */</comment>
      <model>wikitext</model>
      <format>text/x-wiki</format>
      <text xml:space="preserve" bytes="7073">{{author
|first1       = Mauro
|last1        = Mandrioli
|department1  = Dept. Life Sciences
|institution1 = [[WP:University of Modena and Reggio Emilia|University of Modena and Reggio Emilia]]
|address1     = Modena, Italy
|username1    = User:mandriol
|orcid1       = 0000-0002-2611-9777

|first2       = Gian Carlo
|last2        = Manicardi
|department2  = Dept. Life Sciences
|institution2 = [[WP:University of Modena and Reggio Emilia|University of Modena and Reggio Emilia]]
|address2     = Reggio Emilia, Italy
|username2    = User: manicardi
|orcid2       = 0000-0002-9383-1190
}}

==Abstract==
Holocentric chromosomes possess multiple kinetochores along their length rather than the single centromere typical of other chromosomes [1]. They have been described for the first time in cytogenetic experiments dating from 1935 and, since this first observation, the term holocentric chromosome is referred to chromosomes that: i. lack the primary constriction corresponding to centromere observed in monocentric chromosomes [2]; ii. possess multiple kinetochores diffuse along all the chromosomal axis so that microtubules bind to chromosomes along their entire length and move broadside to the pole from the metaphase plate [3]. These chromosomes are also termed holokinetic, because, during cell division, chromatids move apart in parallel and do not form the classical V-shaped figures typical of monocentric chromosomes [4]. Holocentric chromosomes evolved several times during both animal and plant evolution [5] and are currently reported in about eight hundred of species, including plants, insects, arachnids and nematodes [7-9]. As a consequence of their diffuse kinetochores, holocentric chromosomes may stabilize chromosomal fragments favouring karyotype rearrangements [10-11]. However, holocentric chromosome may also present limitations to crossing over causing a restriction of the number of chiasmata in bivalents [12] and may cause a restructuring of meiotic divisions resulting in an inverted meiosis [13].

==Evolution and structure of holocentric chromosomes==
[[File:Image_PlaceHolder.png|thumb|right|Images should be uploaded to wikimedia commons under the CC-BY license.]]

Add text in [[wp:Help:Wiki markup|wiki markup]]. You can easily include [[PLoSWiki:Citing_Sources|references]] from pubmed.&lt;ref name="wodak2012"&gt;{{cite pmid|PMC3315447}}&lt;/ref&gt;

===Subheading===
2.1 Evolution of holocentric chromosomes &lt;/p&gt;
Holocentric chromosomes have been described for the first time in 1935 to identify chromosomes with a diffuse kinetochore (or with a diffuse kinetochore activity) making these chromosomes able to bind to microtubules along their entire length [1]. In the last decades, several studies assessed that the same behaviour during mitosis can be observed not only for holocentric/holokinetic chromosomes, but also for polykinetic chromosomes that contain numerous (but discrete) microtubule-binding sites, but the term “holocentric/holokinetic” is still used for both [1, 5, 7].
Before molecular methods became available, the presence of holocentric chromosomes has been evaluated mostly using cytology and, considering that many species are difficult to study cytologically, it can be surmised that the true presence of holocentrism may be underestimated. In addition, there are several taxa, whose chromosomes are still uncharacterized, but their phylogenetic position suggests that they should have holocentric chromosomes [7, 14].
The presence of holocentric chromosomes has been up till now assessed in about 800 species, including insects, plants, arachnids, and nematodes [1, 5, 7] suggesting that generally holocentric chromosomes originated by convergent evolution from ancestors possessing monocentric chromosomes. Interesting exceptions are represented by insects belonging to Oligoneoptera and Neoptera, whose monocentric chromosomes probably evolved from holocentric ancestor in two different and independent events [7].
Evidences of convergent evolution clearly assess that holocentrism is adaptive, but the conditions under which holocentrism may have provided a selective advantage are unclear and probably diverse for different taxa [6-8, 15]. Even if the origin of holokinetic chromosomes is still controversial, Nagaki et al. [16] proposed that holocentrism could have been acquired easily during plant and animal evolution by a slight difference in the kinetochore origin. In particular, they hypothesized that if the direction of kinetochore origin turns by 90° and occurs along the chromosome axes up to the telomeric regions, it is possible to “generate” holocentric chromosomes without any further step.

2.2 Structure of holocentric chromosomes
A detailed molecular analysis of the structure of holocentric chromosomes is currently available for the nematode Caenorhabditis elegans only [17-18], whereas the presence of true holokinetic nature has been also confirmed in other taxa by the evidence that experimentally induced chromosome fragments continue to attach to the spindle and segregate correctly [3]. For most of the species, data about holocentrism are related to the analysis of the behaviour of chromosomes during anaphase migration since holocentric sister chromatids migrate in parallel to the spindle poles, in contrast to monocentric ones in which pulling forces are exerted on a single chromosomal point and chromosome arms trail behind. As a consequence, chromatids of holocentric chromosomes move apart in parallel and do not form the classical V-shaped figures typical of monocentric ones [4]. Moreover, if a holocentric chromosome is fragmented (for instance by X-ray irradiation), each fragment retains centromere activity and can segregate properly to the poles (Figure 1).

==Heading 2==
Text text text text text text text text text text text text text text text text text text text text text text text text text text text text text text text text text text text text text text text text text text text text text text text text text text text text text text text text text text text text text text text text text text text text text text text text text text text text text text.

==Optional info for Wikipedia==
=== See also (optional) ===
You may suggest some additional relevant wikipedia pages that this article can list when uploaded to Wikipedia if they were not linked to in the main text.
*[[wp:example|example]]

=== Wikipedia pages that should link here (optional) ===
You may suggest some wikipedia pages that should link to this article on Wikipedia.
*[[wp:example|example]]

=== Front page sentence (optional) ===
Newly created/expanded pages can be nominated to have a sentence featured on Wikipedia's front page (see our [[Author_Guide#Did_you_know_(optional)|guidelines here]]).
*Did you know that...

==References==
&lt;references/&gt;
[[Category:PLOS article drafts]]
&lt;!-- Please replace the above category with the appropriate journal-specific category:
[[Category:PLOS Computational Biology drafts]]
[[Category:PLOS Genetics drafts]]
[[Category:PLOS ONE drafts]]
--&gt;</text>
      <sha1>ryfzbzekp0g9ri509irb40selrzxg9h</sha1>
    </revision>
    <revision>
      <id>7937</id>
      <parentid>7936</parentid>
      <timestamp>2019-08-05T09:10:57Z</timestamp>
      <contributor>
        <username>Mandriol</username>
        <id>144</id>
      </contributor>
      <comment>/* Subheading */</comment>
      <model>wikitext</model>
      <format>text/x-wiki</format>
      <text xml:space="preserve" bytes="7078">{{author
|first1       = Mauro
|last1        = Mandrioli
|department1  = Dept. Life Sciences
|institution1 = [[WP:University of Modena and Reggio Emilia|University of Modena and Reggio Emilia]]
|address1     = Modena, Italy
|username1    = User:mandriol
|orcid1       = 0000-0002-2611-9777

|first2       = Gian Carlo
|last2        = Manicardi
|department2  = Dept. Life Sciences
|institution2 = [[WP:University of Modena and Reggio Emilia|University of Modena and Reggio Emilia]]
|address2     = Reggio Emilia, Italy
|username2    = User: manicardi
|orcid2       = 0000-0002-9383-1190
}}

==Abstract==
Holocentric chromosomes possess multiple kinetochores along their length rather than the single centromere typical of other chromosomes [1]. They have been described for the first time in cytogenetic experiments dating from 1935 and, since this first observation, the term holocentric chromosome is referred to chromosomes that: i. lack the primary constriction corresponding to centromere observed in monocentric chromosomes [2]; ii. possess multiple kinetochores diffuse along all the chromosomal axis so that microtubules bind to chromosomes along their entire length and move broadside to the pole from the metaphase plate [3]. These chromosomes are also termed holokinetic, because, during cell division, chromatids move apart in parallel and do not form the classical V-shaped figures typical of monocentric chromosomes [4]. Holocentric chromosomes evolved several times during both animal and plant evolution [5] and are currently reported in about eight hundred of species, including plants, insects, arachnids and nematodes [7-9]. As a consequence of their diffuse kinetochores, holocentric chromosomes may stabilize chromosomal fragments favouring karyotype rearrangements [10-11]. However, holocentric chromosome may also present limitations to crossing over causing a restriction of the number of chiasmata in bivalents [12] and may cause a restructuring of meiotic divisions resulting in an inverted meiosis [13].

==Evolution and structure of holocentric chromosomes==
[[File:Image_PlaceHolder.png|thumb|right|Images should be uploaded to wikimedia commons under the CC-BY license.]]

Add text in [[wp:Help:Wiki markup|wiki markup]]. You can easily include [[PLoSWiki:Citing_Sources|references]] from pubmed.&lt;ref name="wodak2012"&gt;{{cite pmid|PMC3315447}}&lt;/ref&gt;

===Subheading===
2.1 Evolution of holocentric chromosomes &lt;/p&gt;
Holocentric chromosomes have been described for the first time in 1935 to identify chromosomes with a diffuse kinetochore (or with a diffuse kinetochore activity) making these chromosomes able to bind to microtubules along their entire length [1]. In the last decades, several studies assessed that the same behaviour during mitosis can be observed not only for holocentric/holokinetic chromosomes, but also for polykinetic chromosomes that contain numerous (but discrete) microtubule-binding sites, but the term “holocentric/holokinetic” is still used for both [1, 5, 7].
Before molecular methods became available, the presence of holocentric chromosomes has been evaluated mostly using cytology and, considering that many species are difficult to study cytologically, it can be surmised that the true presence of holocentrism may be underestimated. In addition, there are several taxa, whose chromosomes are still uncharacterized, but their phylogenetic position suggests that they should have holocentric chromosomes [7, 14].
The presence of holocentric chromosomes has been up till now assessed in about 800 species, including insects, plants, arachnids, and nematodes [1, 5, 7] suggesting that generally holocentric chromosomes originated by convergent evolution from ancestors possessing monocentric chromosomes. Interesting exceptions are represented by insects belonging to Oligoneoptera and Neoptera, whose monocentric chromosomes probably evolved from holocentric ancestor in two different and independent events [7].
Evidences of convergent evolution clearly assess that holocentrism is adaptive, but the conditions under which holocentrism may have provided a selective advantage are unclear and probably diverse for different taxa [6-8, 15]. Even if the origin of holokinetic chromosomes is still controversial, Nagaki et al. [16] proposed that holocentrism could have been acquired easily during plant and animal evolution by a slight difference in the kinetochore origin. In particular, they hypothesized that if the direction of kinetochore origin turns by 90° and occurs along the chromosome axes up to the telomeric regions, it is possible to “generate” holocentric chromosomes without any further step.

2.2 Structure of holocentric chromosomes &lt;/p&gt;
A detailed molecular analysis of the structure of holocentric chromosomes is currently available for the nematode Caenorhabditis elegans only [17-18], whereas the presence of true holokinetic nature has been also confirmed in other taxa by the evidence that experimentally induced chromosome fragments continue to attach to the spindle and segregate correctly [3]. For most of the species, data about holocentrism are related to the analysis of the behaviour of chromosomes during anaphase migration since holocentric sister chromatids migrate in parallel to the spindle poles, in contrast to monocentric ones in which pulling forces are exerted on a single chromosomal point and chromosome arms trail behind. As a consequence, chromatids of holocentric chromosomes move apart in parallel and do not form the classical V-shaped figures typical of monocentric ones [4]. Moreover, if a holocentric chromosome is fragmented (for instance by X-ray irradiation), each fragment retains centromere activity and can segregate properly to the poles (Figure 1).

==Heading 2==
Text text text text text text text text text text text text text text text text text text text text text text text text text text text text text text text text text text text text text text text text text text text text text text text text text text text text text text text text text text text text text text text text text text text text text text text text text text text text text text.

==Optional info for Wikipedia==
=== See also (optional) ===
You may suggest some additional relevant wikipedia pages that this article can list when uploaded to Wikipedia if they were not linked to in the main text.
*[[wp:example|example]]

=== Wikipedia pages that should link here (optional) ===
You may suggest some wikipedia pages that should link to this article on Wikipedia.
*[[wp:example|example]]

=== Front page sentence (optional) ===
Newly created/expanded pages can be nominated to have a sentence featured on Wikipedia's front page (see our [[Author_Guide#Did_you_know_(optional)|guidelines here]]).
*Did you know that...

==References==
&lt;references/&gt;
[[Category:PLOS article drafts]]
&lt;!-- Please replace the above category with the appropriate journal-specific category:
[[Category:PLOS Computational Biology drafts]]
[[Category:PLOS Genetics drafts]]
[[Category:PLOS ONE drafts]]
--&gt;</text>
      <sha1>5sg8bw42em03brjp04f8df3uvwik8ug</sha1>
    </revision>
    <revision>
      <id>7938</id>
      <parentid>7937</parentid>
      <timestamp>2019-08-05T09:11:40Z</timestamp>
      <contributor>
        <username>Mandriol</username>
        <id>144</id>
      </contributor>
      <comment>/* Heading 2 */</comment>
      <model>wikitext</model>
      <format>text/x-wiki</format>
      <text xml:space="preserve" bytes="9756">{{author
|first1       = Mauro
|last1        = Mandrioli
|department1  = Dept. Life Sciences
|institution1 = [[WP:University of Modena and Reggio Emilia|University of Modena and Reggio Emilia]]
|address1     = Modena, Italy
|username1    = User:mandriol
|orcid1       = 0000-0002-2611-9777

|first2       = Gian Carlo
|last2        = Manicardi
|department2  = Dept. Life Sciences
|institution2 = [[WP:University of Modena and Reggio Emilia|University of Modena and Reggio Emilia]]
|address2     = Reggio Emilia, Italy
|username2    = User: manicardi
|orcid2       = 0000-0002-9383-1190
}}

==Abstract==
Holocentric chromosomes possess multiple kinetochores along their length rather than the single centromere typical of other chromosomes [1]. They have been described for the first time in cytogenetic experiments dating from 1935 and, since this first observation, the term holocentric chromosome is referred to chromosomes that: i. lack the primary constriction corresponding to centromere observed in monocentric chromosomes [2]; ii. possess multiple kinetochores diffuse along all the chromosomal axis so that microtubules bind to chromosomes along their entire length and move broadside to the pole from the metaphase plate [3]. These chromosomes are also termed holokinetic, because, during cell division, chromatids move apart in parallel and do not form the classical V-shaped figures typical of monocentric chromosomes [4]. Holocentric chromosomes evolved several times during both animal and plant evolution [5] and are currently reported in about eight hundred of species, including plants, insects, arachnids and nematodes [7-9]. As a consequence of their diffuse kinetochores, holocentric chromosomes may stabilize chromosomal fragments favouring karyotype rearrangements [10-11]. However, holocentric chromosome may also present limitations to crossing over causing a restriction of the number of chiasmata in bivalents [12] and may cause a restructuring of meiotic divisions resulting in an inverted meiosis [13].

==Evolution and structure of holocentric chromosomes==
[[File:Image_PlaceHolder.png|thumb|right|Images should be uploaded to wikimedia commons under the CC-BY license.]]

Add text in [[wp:Help:Wiki markup|wiki markup]]. You can easily include [[PLoSWiki:Citing_Sources|references]] from pubmed.&lt;ref name="wodak2012"&gt;{{cite pmid|PMC3315447}}&lt;/ref&gt;

===Subheading===
2.1 Evolution of holocentric chromosomes &lt;/p&gt;
Holocentric chromosomes have been described for the first time in 1935 to identify chromosomes with a diffuse kinetochore (or with a diffuse kinetochore activity) making these chromosomes able to bind to microtubules along their entire length [1]. In the last decades, several studies assessed that the same behaviour during mitosis can be observed not only for holocentric/holokinetic chromosomes, but also for polykinetic chromosomes that contain numerous (but discrete) microtubule-binding sites, but the term “holocentric/holokinetic” is still used for both [1, 5, 7].
Before molecular methods became available, the presence of holocentric chromosomes has been evaluated mostly using cytology and, considering that many species are difficult to study cytologically, it can be surmised that the true presence of holocentrism may be underestimated. In addition, there are several taxa, whose chromosomes are still uncharacterized, but their phylogenetic position suggests that they should have holocentric chromosomes [7, 14].
The presence of holocentric chromosomes has been up till now assessed in about 800 species, including insects, plants, arachnids, and nematodes [1, 5, 7] suggesting that generally holocentric chromosomes originated by convergent evolution from ancestors possessing monocentric chromosomes. Interesting exceptions are represented by insects belonging to Oligoneoptera and Neoptera, whose monocentric chromosomes probably evolved from holocentric ancestor in two different and independent events [7].
Evidences of convergent evolution clearly assess that holocentrism is adaptive, but the conditions under which holocentrism may have provided a selective advantage are unclear and probably diverse for different taxa [6-8, 15]. Even if the origin of holokinetic chromosomes is still controversial, Nagaki et al. [16] proposed that holocentrism could have been acquired easily during plant and animal evolution by a slight difference in the kinetochore origin. In particular, they hypothesized that if the direction of kinetochore origin turns by 90° and occurs along the chromosome axes up to the telomeric regions, it is possible to “generate” holocentric chromosomes without any further step.

2.2 Structure of holocentric chromosomes &lt;/p&gt;
A detailed molecular analysis of the structure of holocentric chromosomes is currently available for the nematode Caenorhabditis elegans only [17-18], whereas the presence of true holokinetic nature has been also confirmed in other taxa by the evidence that experimentally induced chromosome fragments continue to attach to the spindle and segregate correctly [3]. For most of the species, data about holocentrism are related to the analysis of the behaviour of chromosomes during anaphase migration since holocentric sister chromatids migrate in parallel to the spindle poles, in contrast to monocentric ones in which pulling forces are exerted on a single chromosomal point and chromosome arms trail behind. As a consequence, chromatids of holocentric chromosomes move apart in parallel and do not form the classical V-shaped figures typical of monocentric ones [4]. Moreover, if a holocentric chromosome is fragmented (for instance by X-ray irradiation), each fragment retains centromere activity and can segregate properly to the poles (Figure 1).

==Holocentric chromosomes in arthropods==
Among arthropods, the presence of holocentric chromosome has been reported in different species belonging to insects (Ephemeroptera, Odonata, Zoraptera, Dermaptera, Psocoptera, Phthiraptera, Thysanoptera, Hemiptera, Trichoptera and Lepidoptera), scorpions (Buthoidea), mites and ticks of the superorder Acariformes and genus Rhipicephalus (Ixodidae) and spiders (Dysderidae and Segestridae) [7, 15]. Despite this widespread occurrence, most of the currently available data on holocentrism is related to aphid and lepidopteran species [2-3, 6, 10-11].
In aphids, holocentric chromosomes have been deeply studied and their ability of stabilizing chromosomal fragments has been associated to their phytophagous life style. Indeed, several plants produce chemicals able to induce DNA damages to pest insects. Nicotine, for instance, is a naturally occurring alkaloid found primarily in members of the solanaceous plant family (including Nicotiana tabacum) that can cause replication fork stress bringing to different DNA damages, including chromosomal fragmentations [19-20]. Similar effects have been also reported by other plant-produced molecules, such as caffeine and ethanol [19-20].
In view of their ability to favour the inheritance of chromosomal fragments, holocentrism has been associated to recurrent changes in the karyotypes of some aphid species and in particular in the peach potato aphid Myzus persicae, where both inter- and intra-individual rearranged karyotypes have been also observed [21-22]. Interestingly, aphids also possess a constitutive expression of the telomerase coding gene so that they can initiate a de novo synthesis of telomere sequences at internal breakpoints, resulting in the stabilization of chromosomal fragments [23-24].
Among non-polyploid animals, Lepidoptera exhibit the highest variance in chromosome number between species within a genus and notable levels of interspecific and intraspecific karyotype variability [13, 25-26]. Lepidoptera indeed tolerate chromosomal variations in view of their holokinetic chromosomes, which facilitate the successful inheritance of novel fission or fusion fragments. As a consequence, Lepidoptera can avoid the deleterious consequences of large-scale chromosomal fission and fusion [13, 25-26]. Nevertheless, they can sometimes tolerate heterozygosity for multiple rearrangements in hybrids between population with differences in their karyotype, raising questions about additional mechanisms that rescue fertility in chromosomal hybrids. In Lepidoptera, therefore, chromosome evolution is believed to play a role in reinforcing speciation [13].
Comparing the genome of lepidopteran species it has been also possible to analyse the effect of holocentrism in term of rate of fixed chromosomal rearrangements. This approach evidenced in Lepidoptera two chromosome breaks per megabase of DNA per Million of years: a rate that is much higher than what observed in Drosophila genus and it is a direct consequence of the holocentric nature of the lepidopteran genomes.

==Optional info for Wikipedia==
=== See also (optional) ===
You may suggest some additional relevant wikipedia pages that this article can list when uploaded to Wikipedia if they were not linked to in the main text.
*[[wp:example|example]]

=== Wikipedia pages that should link here (optional) ===
You may suggest some wikipedia pages that should link to this article on Wikipedia.
*[[wp:example|example]]

=== Front page sentence (optional) ===
Newly created/expanded pages can be nominated to have a sentence featured on Wikipedia's front page (see our [[Author_Guide#Did_you_know_(optional)|guidelines here]]).
*Did you know that...

==References==
&lt;references/&gt;
[[Category:PLOS article drafts]]
&lt;!-- Please replace the above category with the appropriate journal-specific category:
[[Category:PLOS Computational Biology drafts]]
[[Category:PLOS Genetics drafts]]
[[Category:PLOS ONE drafts]]
--&gt;</text>
      <sha1>fmismb6s87vud9ibu61unbpv45eaxyc</sha1>
    </revision>
    <revision>
      <id>7939</id>
      <parentid>7938</parentid>
      <timestamp>2019-08-05T09:12:26Z</timestamp>
      <contributor>
        <username>Mandriol</username>
        <id>144</id>
      </contributor>
      <model>wikitext</model>
      <format>text/x-wiki</format>
      <text xml:space="preserve" bytes="9799">{{author
|first1       = Mauro
|last1        = Mandrioli
|department1  = Dept. Life Sciences
|institution1 = [[WP:University of Modena and Reggio Emilia|University of Modena and Reggio Emilia]]
|address1     = Modena, Italy
|username1    = User:mandriol
|orcid1       = 0000-0002-2611-9777

|first2       = Gian Carlo
|last2        = Manicardi
|department2  = Dept. Life Sciences
|institution2 = [[WP:University of Modena and Reggio Emilia|University of Modena and Reggio Emilia]]
|address2     = Reggio Emilia, Italy
|username2    = User: manicardi
|orcid2       = 0000-0002-9383-1190
}}

==Abstract==
Holocentric chromosomes possess multiple kinetochores along their length rather than the single centromere typical of other chromosomes [1]. They have been described for the first time in cytogenetic experiments dating from 1935 and, since this first observation, the term holocentric chromosome is referred to chromosomes that: i. lack the primary constriction corresponding to centromere observed in monocentric chromosomes [2]; ii. possess multiple kinetochores diffuse along all the chromosomal axis so that microtubules bind to chromosomes along their entire length and move broadside to the pole from the metaphase plate [3]. These chromosomes are also termed holokinetic, because, during cell division, chromatids move apart in parallel and do not form the classical V-shaped figures typical of monocentric chromosomes [4]. Holocentric chromosomes evolved several times during both animal and plant evolution [5] and are currently reported in about eight hundred of species, including plants, insects, arachnids and nematodes [7-9]. As a consequence of their diffuse kinetochores, holocentric chromosomes may stabilize chromosomal fragments favouring karyotype rearrangements [10-11]. However, holocentric chromosome may also present limitations to crossing over causing a restriction of the number of chiasmata in bivalents [12] and may cause a restructuring of meiotic divisions resulting in an inverted meiosis [13].

==Evolution and structure of holocentric chromosomes==
[[File:Image_PlaceHolder.png|thumb|right|Images should be uploaded to wikimedia commons under the CC-BY license.]]

Add text in [[wp:Help:Wiki markup|wiki markup]]. You can easily include [[PLoSWiki:Citing_Sources|references]] from pubmed.&lt;ref name="wodak2012"&gt;{{cite pmid|PMC3315447}}&lt;/ref&gt;

===Subheading===
2.1 Evolution of holocentric chromosomes &lt;/p&gt;
Holocentric chromosomes have been described for the first time in 1935 to identify chromosomes with a diffuse kinetochore (or with a diffuse kinetochore activity) making these chromosomes able to bind to microtubules along their entire length [1]. In the last decades, several studies assessed that the same behaviour during mitosis can be observed not only for holocentric/holokinetic chromosomes, but also for polykinetic chromosomes that contain numerous (but discrete) microtubule-binding sites, but the term “holocentric/holokinetic” is still used for both [1, 5, 7].
Before molecular methods became available, the presence of holocentric chromosomes has been evaluated mostly using cytology and, considering that many species are difficult to study cytologically, it can be surmised that the true presence of holocentrism may be underestimated. In addition, there are several taxa, whose chromosomes are still uncharacterized, but their phylogenetic position suggests that they should have holocentric chromosomes [7, 14].
The presence of holocentric chromosomes has been up till now assessed in about 800 species, including insects, plants, arachnids, and nematodes [1, 5, 7] suggesting that generally holocentric chromosomes originated by convergent evolution from ancestors possessing monocentric chromosomes. Interesting exceptions are represented by insects belonging to Oligoneoptera and Neoptera, whose monocentric chromosomes probably evolved from holocentric ancestor in two different and independent events [7].
Evidences of convergent evolution clearly assess that holocentrism is adaptive, but the conditions under which holocentrism may have provided a selective advantage are unclear and probably diverse for different taxa [6-8, 15]. Even if the origin of holokinetic chromosomes is still controversial, Nagaki et al. [16] proposed that holocentrism could have been acquired easily during plant and animal evolution by a slight difference in the kinetochore origin. In particular, they hypothesized that if the direction of kinetochore origin turns by 90° and occurs along the chromosome axes up to the telomeric regions, it is possible to “generate” holocentric chromosomes without any further step.

2.2 Structure of holocentric chromosomes &lt;/p&gt;
A detailed molecular analysis of the structure of holocentric chromosomes is currently available for the nematode Caenorhabditis elegans only [17-18], whereas the presence of true holokinetic nature has been also confirmed in other taxa by the evidence that experimentally induced chromosome fragments continue to attach to the spindle and segregate correctly [3]. For most of the species, data about holocentrism are related to the analysis of the behaviour of chromosomes during anaphase migration since holocentric sister chromatids migrate in parallel to the spindle poles, in contrast to monocentric ones in which pulling forces are exerted on a single chromosomal point and chromosome arms trail behind. As a consequence, chromatids of holocentric chromosomes move apart in parallel and do not form the classical V-shaped figures typical of monocentric ones [4]. Moreover, if a holocentric chromosome is fragmented (for instance by X-ray irradiation), each fragment retains centromere activity and can segregate properly to the poles (Figure 1).

==Holocentric chromosomes in arthropods==
Among arthropods, the presence of holocentric chromosome has been reported in different species belonging to insects (Ephemeroptera, Odonata, Zoraptera, Dermaptera, Psocoptera, Phthiraptera, Thysanoptera, Hemiptera, Trichoptera and Lepidoptera), scorpions (Buthoidea), mites and ticks of the superorder Acariformes and genus Rhipicephalus (Ixodidae) and spiders (Dysderidae and Segestridae) [7, 15]. Despite this widespread occurrence, most of the currently available data on holocentrism is related to aphid and lepidopteran species [2-3, 6, 10-11].
In aphids, holocentric chromosomes have been deeply studied and their ability of stabilizing chromosomal fragments has been associated to their phytophagous life style. Indeed, several plants produce chemicals able to induce DNA damages to pest insects. Nicotine, for instance, is a naturally occurring alkaloid found primarily in members of the solanaceous plant family (including Nicotiana tabacum) that can cause replication fork stress bringing to different DNA damages, including chromosomal fragmentations [19-20]. Similar effects have been also reported by other plant-produced molecules, such as caffeine and ethanol [19-20].
In view of their ability to favour the inheritance of chromosomal fragments, holocentrism has been associated to recurrent changes in the karyotypes of some aphid species and in particular in the peach potato aphid Myzus persicae, where both inter- and intra-individual rearranged karyotypes have been also observed [21-22]. Interestingly, aphids also possess a constitutive expression of the telomerase coding gene so that they can initiate a de novo synthesis of telomere sequences at internal breakpoints, resulting in the stabilization of chromosomal fragments [23-24].
Among non-polyploid animals, Lepidoptera exhibit the highest variance in chromosome number between species within a genus and notable levels of interspecific and intraspecific karyotype variability [13, 25-26]. Lepidoptera indeed tolerate chromosomal variations in view of their holokinetic chromosomes, which facilitate the successful inheritance of novel fission or fusion fragments. As a consequence, Lepidoptera can avoid the deleterious consequences of large-scale chromosomal fission and fusion [13, 25-26]. Nevertheless, they can sometimes tolerate heterozygosity for multiple rearrangements in hybrids between population with differences in their karyotype, raising questions about additional mechanisms that rescue fertility in chromosomal hybrids. In Lepidoptera, therefore, chromosome evolution is believed to play a role in reinforcing speciation [13].
Comparing the genome of lepidopteran species it has been also possible to analyse the effect of holocentrism in term of rate of fixed chromosomal rearrangements. This approach evidenced in Lepidoptera two chromosome breaks per megabase of DNA per Million of years: a rate that is much higher than what observed in Drosophila genus and it is a direct consequence of the holocentric nature of the lepidopteran genomes.

==Holocentric chromosomes in arthropods==

==Optional info for Wikipedia==
=== See also (optional) ===
You may suggest some additional relevant wikipedia pages that this article can list when uploaded to Wikipedia if they were not linked to in the main text.
*[[wp:example|example]]

=== Wikipedia pages that should link here (optional) ===
You may suggest some wikipedia pages that should link to this article on Wikipedia.
*[[wp:example|example]]

=== Front page sentence (optional) ===
Newly created/expanded pages can be nominated to have a sentence featured on Wikipedia's front page (see our [[Author_Guide#Did_you_know_(optional)|guidelines here]]).
*Did you know that...

==References==
&lt;references/&gt;
[[Category:PLOS article drafts]]
&lt;!-- Please replace the above category with the appropriate journal-specific category:
[[Category:PLOS Computational Biology drafts]]
[[Category:PLOS Genetics drafts]]
[[Category:PLOS ONE drafts]]
--&gt;</text>
      <sha1>ipchbqwa8yfu2on36a1mqyluwgox08y</sha1>
    </revision>
    <revision>
      <id>7940</id>
      <parentid>7939</parentid>
      <timestamp>2019-08-05T09:13:59Z</timestamp>
      <contributor>
        <username>Mandriol</username>
        <id>144</id>
      </contributor>
      <model>wikitext</model>
      <format>text/x-wiki</format>
      <text xml:space="preserve" bytes="9950">{{author
|first1       = Mauro
|last1        = Mandrioli
|department1  = Dept. Life Sciences
|institution1 = [[WP:University of Modena and Reggio Emilia|University of Modena and Reggio Emilia]]
|address1     = Modena, Italy
|username1    = User:mandriol
|orcid1       = 0000-0002-2611-9777

|first2       = Gian Carlo
|last2        = Manicardi
|department2  = Dept. Life Sciences
|institution2 = [[WP:University of Modena and Reggio Emilia|University of Modena and Reggio Emilia]]
|address2     = Reggio Emilia, Italy
|username2    = User: manicardi
|orcid2       = 0000-0002-9383-1190
}}

==Abstract==
Holocentric chromosomes possess multiple kinetochores along their length rather than the single centromere typical of other chromosomes [1]. They have been described for the first time in cytogenetic experiments dating from 1935 and, since this first observation, the term holocentric chromosome is referred to chromosomes that: i. lack the primary constriction corresponding to centromere observed in monocentric chromosomes [2]; ii. possess multiple kinetochores diffuse along all the chromosomal axis so that microtubules bind to chromosomes along their entire length and move broadside to the pole from the metaphase plate [3]. These chromosomes are also termed holokinetic, because, during cell division, chromatids move apart in parallel and do not form the classical V-shaped figures typical of monocentric chromosomes [4]. Holocentric chromosomes evolved several times during both animal and plant evolution [5] and are currently reported in about eight hundred of species, including plants, insects, arachnids and nematodes [7-9]. As a consequence of their diffuse kinetochores, holocentric chromosomes may stabilize chromosomal fragments favouring karyotype rearrangements [10-11]. However, holocentric chromosome may also present limitations to crossing over causing a restriction of the number of chiasmata in bivalents [12] and may cause a restructuring of meiotic divisions resulting in an inverted meiosis [13].

==Evolution and structure of holocentric chromosomes==
[[File:Image_PlaceHolder.png|thumb|right|Images should be uploaded to wikimedia commons under the CC-BY license.]]

Add text in [[wp:Help:Wiki markup|wiki markup]]. You can easily include [[PLoSWiki:Citing_Sources|references]] from pubmed.&lt;ref name="wodak2012"&gt;{{cite pmid|PMC3315447}}&lt;/ref&gt;

===Subheading===
2.1 Evolution of holocentric chromosomes &lt;/p&gt;
Holocentric chromosomes have been described for the first time in 1935 to identify chromosomes with a diffuse kinetochore (or with a diffuse kinetochore activity) making these chromosomes able to bind to microtubules along their entire length [1]. In the last decades, several studies assessed that the same behaviour during mitosis can be observed not only for holocentric/holokinetic chromosomes, but also for polykinetic chromosomes that contain numerous (but discrete) microtubule-binding sites, but the term “holocentric/holokinetic” is still used for both [1, 5, 7].
Before molecular methods became available, the presence of holocentric chromosomes has been evaluated mostly using cytology and, considering that many species are difficult to study cytologically, it can be surmised that the true presence of holocentrism may be underestimated. In addition, there are several taxa, whose chromosomes are still uncharacterized, but their phylogenetic position suggests that they should have holocentric chromosomes [7, 14].
The presence of holocentric chromosomes has been up till now assessed in about 800 species, including insects, plants, arachnids, and nematodes [1, 5, 7] suggesting that generally holocentric chromosomes originated by convergent evolution from ancestors possessing monocentric chromosomes. Interesting exceptions are represented by insects belonging to Oligoneoptera and Neoptera, whose monocentric chromosomes probably evolved from holocentric ancestor in two different and independent events [7].
Evidences of convergent evolution clearly assess that holocentrism is adaptive, but the conditions under which holocentrism may have provided a selective advantage are unclear and probably diverse for different taxa [6-8, 15]. Even if the origin of holokinetic chromosomes is still controversial, Nagaki et al. [16] proposed that holocentrism could have been acquired easily during plant and animal evolution by a slight difference in the kinetochore origin. In particular, they hypothesized that if the direction of kinetochore origin turns by 90° and occurs along the chromosome axes up to the telomeric regions, it is possible to “generate” holocentric chromosomes without any further step.

2.2 Structure of holocentric chromosomes &lt;/p&gt;
A detailed molecular analysis of the structure of holocentric chromosomes is currently available for the nematode Caenorhabditis elegans only [17-18], whereas the presence of true holokinetic nature has been also confirmed in other taxa by the evidence that experimentally induced chromosome fragments continue to attach to the spindle and segregate correctly [3]. For most of the species, data about holocentrism are related to the analysis of the behaviour of chromosomes during anaphase migration since holocentric sister chromatids migrate in parallel to the spindle poles, in contrast to monocentric ones in which pulling forces are exerted on a single chromosomal point and chromosome arms trail behind. As a consequence, chromatids of holocentric chromosomes move apart in parallel and do not form the classical V-shaped figures typical of monocentric ones [4]. Moreover, if a holocentric chromosome is fragmented (for instance by X-ray irradiation), each fragment retains centromere activity and can segregate properly to the poles (Figure 1).

==Holocentric chromosomes in arthropods==
Among arthropods, the presence of holocentric chromosome has been reported in different species belonging to insects (Ephemeroptera, Odonata, Zoraptera, Dermaptera, Psocoptera, Phthiraptera, Thysanoptera, Hemiptera, Trichoptera and Lepidoptera), scorpions (Buthoidea), mites and ticks of the superorder Acariformes and genus Rhipicephalus (Ixodidae) and spiders (Dysderidae and Segestridae) [7, 15]. Despite this widespread occurrence, most of the currently available data on holocentrism is related to aphid and lepidopteran species [2-3, 6, 10-11].
In aphids, holocentric chromosomes have been deeply studied and their ability of stabilizing chromosomal fragments has been associated to their phytophagous life style. Indeed, several plants produce chemicals able to induce DNA damages to pest insects. Nicotine, for instance, is a naturally occurring alkaloid found primarily in members of the solanaceous plant family (including Nicotiana tabacum) that can cause replication fork stress bringing to different DNA damages, including chromosomal fragmentations [19-20]. Similar effects have been also reported by other plant-produced molecules, such as caffeine and ethanol [19-20].
In view of their ability to favour the inheritance of chromosomal fragments, holocentrism has been associated to recurrent changes in the karyotypes of some aphid species and in particular in the peach potato aphid Myzus persicae, where both inter- and intra-individual rearranged karyotypes have been also observed [21-22]. Interestingly, aphids also possess a constitutive expression of the telomerase coding gene so that they can initiate a de novo synthesis of telomere sequences at internal breakpoints, resulting in the stabilization of chromosomal fragments [23-24].
Among non-polyploid animals, Lepidoptera exhibit the highest variance in chromosome number between species within a genus and notable levels of interspecific and intraspecific karyotype variability [13, 25-26]. Lepidoptera indeed tolerate chromosomal variations in view of their holokinetic chromosomes, which facilitate the successful inheritance of novel fission or fusion fragments. As a consequence, Lepidoptera can avoid the deleterious consequences of large-scale chromosomal fission and fusion [13, 25-26]. Nevertheless, they can sometimes tolerate heterozygosity for multiple rearrangements in hybrids between population with differences in their karyotype, raising questions about additional mechanisms that rescue fertility in chromosomal hybrids. In Lepidoptera, therefore, chromosome evolution is believed to play a role in reinforcing speciation [13].
Comparing the genome of lepidopteran species it has been also possible to analyse the effect of holocentrism in term of rate of fixed chromosomal rearrangements. This approach evidenced in Lepidoptera two chromosome breaks per megabase of DNA per Million of years: a rate that is much higher than what observed in Drosophila genus and it is a direct consequence of the holocentric nature of the lepidopteran genomes.

==Holocentric chromosomes in nematodes==

==Holocentric chromosomes in plants==

==Holocentric chromosomes at meiosis: unusual inverted meiosis to favour crossing over==

==Future directions==

==Optional info for Wikipedia==
=== See also (optional) ===
You may suggest some additional relevant wikipedia pages that this article can list when uploaded to Wikipedia if they were not linked to in the main text.
*[[wp:example|example]]

=== Wikipedia pages that should link here (optional) ===
You may suggest some wikipedia pages that should link to this article on Wikipedia.
*[[wp:example|example]]

=== Front page sentence (optional) ===
Newly created/expanded pages can be nominated to have a sentence featured on Wikipedia's front page (see our [[Author_Guide#Did_you_know_(optional)|guidelines here]]).
*Did you know that...

==References==
&lt;references/&gt;
[[Category:PLOS article drafts]]
&lt;!-- Please replace the above category with the appropriate journal-specific category:
[[Category:PLOS Computational Biology drafts]]
[[Category:PLOS Genetics drafts]]
[[Category:PLOS ONE drafts]]
--&gt;</text>
      <sha1>lw7nxxb14mb835vrz1e6948v1bfy0tn</sha1>
    </revision>
    <revision>
      <id>7941</id>
      <parentid>7940</parentid>
      <timestamp>2019-08-05T09:16:00Z</timestamp>
      <contributor>
        <username>Mandriol</username>
        <id>144</id>
      </contributor>
      <comment>/* Evolution and structure of holocentric chromosomes */</comment>
      <model>wikitext</model>
      <format>text/x-wiki</format>
      <text xml:space="preserve" bytes="9927">{{author
|first1       = Mauro
|last1        = Mandrioli
|department1  = Dept. Life Sciences
|institution1 = [[WP:University of Modena and Reggio Emilia|University of Modena and Reggio Emilia]]
|address1     = Modena, Italy
|username1    = User:mandriol
|orcid1       = 0000-0002-2611-9777

|first2       = Gian Carlo
|last2        = Manicardi
|department2  = Dept. Life Sciences
|institution2 = [[WP:University of Modena and Reggio Emilia|University of Modena and Reggio Emilia]]
|address2     = Reggio Emilia, Italy
|username2    = User: manicardi
|orcid2       = 0000-0002-9383-1190
}}

==Abstract==
Holocentric chromosomes possess multiple kinetochores along their length rather than the single centromere typical of other chromosomes [1]. They have been described for the first time in cytogenetic experiments dating from 1935 and, since this first observation, the term holocentric chromosome is referred to chromosomes that: i. lack the primary constriction corresponding to centromere observed in monocentric chromosomes [2]; ii. possess multiple kinetochores diffuse along all the chromosomal axis so that microtubules bind to chromosomes along their entire length and move broadside to the pole from the metaphase plate [3]. These chromosomes are also termed holokinetic, because, during cell division, chromatids move apart in parallel and do not form the classical V-shaped figures typical of monocentric chromosomes [4]. Holocentric chromosomes evolved several times during both animal and plant evolution [5] and are currently reported in about eight hundred of species, including plants, insects, arachnids and nematodes [7-9]. As a consequence of their diffuse kinetochores, holocentric chromosomes may stabilize chromosomal fragments favouring karyotype rearrangements [10-11]. However, holocentric chromosome may also present limitations to crossing over causing a restriction of the number of chiasmata in bivalents [12] and may cause a restructuring of meiotic divisions resulting in an inverted meiosis [13].

==Evolution and structure of holocentric chromosomes==
[[File:Image_PlaceHolder.png|thumb|right|Images should be uploaded to wikimedia commons under the CC-BY license.]]

Add text in [[wp:Help:Wiki markup|wiki markup]]. You can easily include [[PLoSWiki:Citing_Sources|references]] from pubmed.&lt;ref name="wodak2012"&gt;{{cite pmid|PMC3315447}}&lt;/ref&gt;

===Evolution of holocentric chromosomes===
Holocentric chromosomes have been described for the first time in 1935 to identify chromosomes with a diffuse kinetochore (or with a diffuse kinetochore activity) making these chromosomes able to bind to microtubules along their entire length [1]. In the last decades, several studies assessed that the same behaviour during mitosis can be observed not only for holocentric/holokinetic chromosomes, but also for polykinetic chromosomes that contain numerous (but discrete) microtubule-binding sites, but the term “holocentric/holokinetic” is still used for both [1, 5, 7].
Before molecular methods became available, the presence of holocentric chromosomes has been evaluated mostly using cytology and, considering that many species are difficult to study cytologically, it can be surmised that the true presence of holocentrism may be underestimated. In addition, there are several taxa, whose chromosomes are still uncharacterized, but their phylogenetic position suggests that they should have holocentric chromosomes [7, 14].
The presence of holocentric chromosomes has been up till now assessed in about 800 species, including insects, plants, arachnids, and nematodes [1, 5, 7] suggesting that generally holocentric chromosomes originated by convergent evolution from ancestors possessing monocentric chromosomes. Interesting exceptions are represented by insects belonging to Oligoneoptera and Neoptera, whose monocentric chromosomes probably evolved from holocentric ancestor in two different and independent events [7].
Evidences of convergent evolution clearly assess that holocentrism is adaptive, but the conditions under which holocentrism may have provided a selective advantage are unclear and probably diverse for different taxa [6-8, 15]. Even if the origin of holokinetic chromosomes is still controversial, Nagaki et al. [16] proposed that holocentrism could have been acquired easily during plant and animal evolution by a slight difference in the kinetochore origin. In particular, they hypothesized that if the direction of kinetochore origin turns by 90° and occurs along the chromosome axes up to the telomeric regions, it is possible to “generate” holocentric chromosomes without any further step.

===Structure of holocentric chromosomes===
A detailed molecular analysis of the structure of holocentric chromosomes is currently available for the nematode Caenorhabditis elegans only [17-18], whereas the presence of true holokinetic nature has been also confirmed in other taxa by the evidence that experimentally induced chromosome fragments continue to attach to the spindle and segregate correctly [3]. For most of the species, data about holocentrism are related to the analysis of the behaviour of chromosomes during anaphase migration since holocentric sister chromatids migrate in parallel to the spindle poles, in contrast to monocentric ones in which pulling forces are exerted on a single chromosomal point and chromosome arms trail behind. As a consequence, chromatids of holocentric chromosomes move apart in parallel and do not form the classical V-shaped figures typical of monocentric ones [4]. Moreover, if a holocentric chromosome is fragmented (for instance by X-ray irradiation), each fragment retains centromere activity and can segregate properly to the poles (Figure 1).

==Holocentric chromosomes in arthropods==
Among arthropods, the presence of holocentric chromosome has been reported in different species belonging to insects (Ephemeroptera, Odonata, Zoraptera, Dermaptera, Psocoptera, Phthiraptera, Thysanoptera, Hemiptera, Trichoptera and Lepidoptera), scorpions (Buthoidea), mites and ticks of the superorder Acariformes and genus Rhipicephalus (Ixodidae) and spiders (Dysderidae and Segestridae) [7, 15]. Despite this widespread occurrence, most of the currently available data on holocentrism is related to aphid and lepidopteran species [2-3, 6, 10-11].
In aphids, holocentric chromosomes have been deeply studied and their ability of stabilizing chromosomal fragments has been associated to their phytophagous life style. Indeed, several plants produce chemicals able to induce DNA damages to pest insects. Nicotine, for instance, is a naturally occurring alkaloid found primarily in members of the solanaceous plant family (including Nicotiana tabacum) that can cause replication fork stress bringing to different DNA damages, including chromosomal fragmentations [19-20]. Similar effects have been also reported by other plant-produced molecules, such as caffeine and ethanol [19-20].
In view of their ability to favour the inheritance of chromosomal fragments, holocentrism has been associated to recurrent changes in the karyotypes of some aphid species and in particular in the peach potato aphid Myzus persicae, where both inter- and intra-individual rearranged karyotypes have been also observed [21-22]. Interestingly, aphids also possess a constitutive expression of the telomerase coding gene so that they can initiate a de novo synthesis of telomere sequences at internal breakpoints, resulting in the stabilization of chromosomal fragments [23-24].
Among non-polyploid animals, Lepidoptera exhibit the highest variance in chromosome number between species within a genus and notable levels of interspecific and intraspecific karyotype variability [13, 25-26]. Lepidoptera indeed tolerate chromosomal variations in view of their holokinetic chromosomes, which facilitate the successful inheritance of novel fission or fusion fragments. As a consequence, Lepidoptera can avoid the deleterious consequences of large-scale chromosomal fission and fusion [13, 25-26]. Nevertheless, they can sometimes tolerate heterozygosity for multiple rearrangements in hybrids between population with differences in their karyotype, raising questions about additional mechanisms that rescue fertility in chromosomal hybrids. In Lepidoptera, therefore, chromosome evolution is believed to play a role in reinforcing speciation [13].
Comparing the genome of lepidopteran species it has been also possible to analyse the effect of holocentrism in term of rate of fixed chromosomal rearrangements. This approach evidenced in Lepidoptera two chromosome breaks per megabase of DNA per Million of years: a rate that is much higher than what observed in Drosophila genus and it is a direct consequence of the holocentric nature of the lepidopteran genomes.

==Holocentric chromosomes in nematodes==

==Holocentric chromosomes in plants==

==Holocentric chromosomes at meiosis: unusual inverted meiosis to favour crossing over==

==Future directions==

==Optional info for Wikipedia==
=== See also (optional) ===
You may suggest some additional relevant wikipedia pages that this article can list when uploaded to Wikipedia if they were not linked to in the main text.
*[[wp:example|example]]

=== Wikipedia pages that should link here (optional) ===
You may suggest some wikipedia pages that should link to this article on Wikipedia.
*[[wp:example|example]]

=== Front page sentence (optional) ===
Newly created/expanded pages can be nominated to have a sentence featured on Wikipedia's front page (see our [[Author_Guide#Did_you_know_(optional)|guidelines here]]).
*Did you know that...

==References==
&lt;references/&gt;
[[Category:PLOS article drafts]]
&lt;!-- Please replace the above category with the appropriate journal-specific category:
[[Category:PLOS Computational Biology drafts]]
[[Category:PLOS Genetics drafts]]
[[Category:PLOS ONE drafts]]
--&gt;</text>
      <sha1>gspliy8cjbgqcl223e3fkde59kh8hvx</sha1>
    </revision>
    <revision>
      <id>7942</id>
      <parentid>7941</parentid>
      <timestamp>2019-08-05T09:16:54Z</timestamp>
      <contributor>
        <username>Mandriol</username>
        <id>144</id>
      </contributor>
      <comment>/* Holocentric chromosomes in nematodes */</comment>
      <model>wikitext</model>
      <format>text/x-wiki</format>
      <text xml:space="preserve" bytes="12839">{{author
|first1       = Mauro
|last1        = Mandrioli
|department1  = Dept. Life Sciences
|institution1 = [[WP:University of Modena and Reggio Emilia|University of Modena and Reggio Emilia]]
|address1     = Modena, Italy
|username1    = User:mandriol
|orcid1       = 0000-0002-2611-9777

|first2       = Gian Carlo
|last2        = Manicardi
|department2  = Dept. Life Sciences
|institution2 = [[WP:University of Modena and Reggio Emilia|University of Modena and Reggio Emilia]]
|address2     = Reggio Emilia, Italy
|username2    = User: manicardi
|orcid2       = 0000-0002-9383-1190
}}

==Abstract==
Holocentric chromosomes possess multiple kinetochores along their length rather than the single centromere typical of other chromosomes [1]. They have been described for the first time in cytogenetic experiments dating from 1935 and, since this first observation, the term holocentric chromosome is referred to chromosomes that: i. lack the primary constriction corresponding to centromere observed in monocentric chromosomes [2]; ii. possess multiple kinetochores diffuse along all the chromosomal axis so that microtubules bind to chromosomes along their entire length and move broadside to the pole from the metaphase plate [3]. These chromosomes are also termed holokinetic, because, during cell division, chromatids move apart in parallel and do not form the classical V-shaped figures typical of monocentric chromosomes [4]. Holocentric chromosomes evolved several times during both animal and plant evolution [5] and are currently reported in about eight hundred of species, including plants, insects, arachnids and nematodes [7-9]. As a consequence of their diffuse kinetochores, holocentric chromosomes may stabilize chromosomal fragments favouring karyotype rearrangements [10-11]. However, holocentric chromosome may also present limitations to crossing over causing a restriction of the number of chiasmata in bivalents [12] and may cause a restructuring of meiotic divisions resulting in an inverted meiosis [13].

==Evolution and structure of holocentric chromosomes==
[[File:Image_PlaceHolder.png|thumb|right|Images should be uploaded to wikimedia commons under the CC-BY license.]]

Add text in [[wp:Help:Wiki markup|wiki markup]]. You can easily include [[PLoSWiki:Citing_Sources|references]] from pubmed.&lt;ref name="wodak2012"&gt;{{cite pmid|PMC3315447}}&lt;/ref&gt;

===Evolution of holocentric chromosomes===
Holocentric chromosomes have been described for the first time in 1935 to identify chromosomes with a diffuse kinetochore (or with a diffuse kinetochore activity) making these chromosomes able to bind to microtubules along their entire length [1]. In the last decades, several studies assessed that the same behaviour during mitosis can be observed not only for holocentric/holokinetic chromosomes, but also for polykinetic chromosomes that contain numerous (but discrete) microtubule-binding sites, but the term “holocentric/holokinetic” is still used for both [1, 5, 7].
Before molecular methods became available, the presence of holocentric chromosomes has been evaluated mostly using cytology and, considering that many species are difficult to study cytologically, it can be surmised that the true presence of holocentrism may be underestimated. In addition, there are several taxa, whose chromosomes are still uncharacterized, but their phylogenetic position suggests that they should have holocentric chromosomes [7, 14].
The presence of holocentric chromosomes has been up till now assessed in about 800 species, including insects, plants, arachnids, and nematodes [1, 5, 7] suggesting that generally holocentric chromosomes originated by convergent evolution from ancestors possessing monocentric chromosomes. Interesting exceptions are represented by insects belonging to Oligoneoptera and Neoptera, whose monocentric chromosomes probably evolved from holocentric ancestor in two different and independent events [7].
Evidences of convergent evolution clearly assess that holocentrism is adaptive, but the conditions under which holocentrism may have provided a selective advantage are unclear and probably diverse for different taxa [6-8, 15]. Even if the origin of holokinetic chromosomes is still controversial, Nagaki et al. [16] proposed that holocentrism could have been acquired easily during plant and animal evolution by a slight difference in the kinetochore origin. In particular, they hypothesized that if the direction of kinetochore origin turns by 90° and occurs along the chromosome axes up to the telomeric regions, it is possible to “generate” holocentric chromosomes without any further step.

===Structure of holocentric chromosomes===
A detailed molecular analysis of the structure of holocentric chromosomes is currently available for the nematode Caenorhabditis elegans only [17-18], whereas the presence of true holokinetic nature has been also confirmed in other taxa by the evidence that experimentally induced chromosome fragments continue to attach to the spindle and segregate correctly [3]. For most of the species, data about holocentrism are related to the analysis of the behaviour of chromosomes during anaphase migration since holocentric sister chromatids migrate in parallel to the spindle poles, in contrast to monocentric ones in which pulling forces are exerted on a single chromosomal point and chromosome arms trail behind. As a consequence, chromatids of holocentric chromosomes move apart in parallel and do not form the classical V-shaped figures typical of monocentric ones [4]. Moreover, if a holocentric chromosome is fragmented (for instance by X-ray irradiation), each fragment retains centromere activity and can segregate properly to the poles (Figure 1).

==Holocentric chromosomes in arthropods==
Among arthropods, the presence of holocentric chromosome has been reported in different species belonging to insects (Ephemeroptera, Odonata, Zoraptera, Dermaptera, Psocoptera, Phthiraptera, Thysanoptera, Hemiptera, Trichoptera and Lepidoptera), scorpions (Buthoidea), mites and ticks of the superorder Acariformes and genus Rhipicephalus (Ixodidae) and spiders (Dysderidae and Segestridae) [7, 15]. Despite this widespread occurrence, most of the currently available data on holocentrism is related to aphid and lepidopteran species [2-3, 6, 10-11].
In aphids, holocentric chromosomes have been deeply studied and their ability of stabilizing chromosomal fragments has been associated to their phytophagous life style. Indeed, several plants produce chemicals able to induce DNA damages to pest insects. Nicotine, for instance, is a naturally occurring alkaloid found primarily in members of the solanaceous plant family (including Nicotiana tabacum) that can cause replication fork stress bringing to different DNA damages, including chromosomal fragmentations [19-20]. Similar effects have been also reported by other plant-produced molecules, such as caffeine and ethanol [19-20].
In view of their ability to favour the inheritance of chromosomal fragments, holocentrism has been associated to recurrent changes in the karyotypes of some aphid species and in particular in the peach potato aphid Myzus persicae, where both inter- and intra-individual rearranged karyotypes have been also observed [21-22]. Interestingly, aphids also possess a constitutive expression of the telomerase coding gene so that they can initiate a de novo synthesis of telomere sequences at internal breakpoints, resulting in the stabilization of chromosomal fragments [23-24].
Among non-polyploid animals, Lepidoptera exhibit the highest variance in chromosome number between species within a genus and notable levels of interspecific and intraspecific karyotype variability [13, 25-26]. Lepidoptera indeed tolerate chromosomal variations in view of their holokinetic chromosomes, which facilitate the successful inheritance of novel fission or fusion fragments. As a consequence, Lepidoptera can avoid the deleterious consequences of large-scale chromosomal fission and fusion [13, 25-26]. Nevertheless, they can sometimes tolerate heterozygosity for multiple rearrangements in hybrids between population with differences in their karyotype, raising questions about additional mechanisms that rescue fertility in chromosomal hybrids. In Lepidoptera, therefore, chromosome evolution is believed to play a role in reinforcing speciation [13].
Comparing the genome of lepidopteran species it has been also possible to analyse the effect of holocentrism in term of rate of fixed chromosomal rearrangements. This approach evidenced in Lepidoptera two chromosome breaks per megabase of DNA per Million of years: a rate that is much higher than what observed in Drosophila genus and it is a direct consequence of the holocentric nature of the lepidopteran genomes.

==Holocentric chromosomes in nematodes==
The best known group of holocentric species can be found in the Secernentea class of the nematodes, which includes C. elegans [17-18]. Other nematodes are usually described as holocentric because of their phylogenetic relationship to C. elegans, but real karyotypic evidences are scarce or controversial [29-31].
Nematode development is typically characterized by fixed lineages and a single inappropriate cell death, therefore, it has been suggested that holocentrism could avoid the disastrous consequences of unrepaired chromosome breakage events [32]. 
The availability of several molecular and genomic resources allowed a detailed characterization of C. elegans holocentric chromosomes and in particular the structure of the kinetochore has been molecularly dissected [33-34]. Current data suggest that C. elegans kinetochores form paired lines or plates on opposite faces of condensed mitotic chromosomes [34], where each line represents the diffuse kinetochore of a single chromatid. Transmission electron microscopy of C. elegans chromosomes revealed that the kinetochore has a trilaminar structure very similar to that observed in monocentric chromosomes [34-35]. More than 30 different proteins have been identified as components of the C. elegans kinetochore and half of them was already known as functioning in the kinetochores of monocentric chromosomes. Among these, highly studied proteins include homologues of CENP-C and CENP-A, which are highly conserved structural component of the kinetochore in eukaryotes [35-36]. Contrarily to what generally observed in monocentric chromosomes, in holocentric ones the preferential localization of centromeres within heterochromatic areas is missing together with the presence of specific DNA sequences that in C. elegans are not required for the assembly of a functional kinetochore [35-36]. At this regard, it has been observed that holocentric chromosomes of nematodes are unique because they have a large number of satellites scattered throughout their genome, whereas no scattered satellites are found in the monocentric chromosomes of the nematode Trichinella spiralis [37]. Interestingly, these satellite DNAs are not conserved in their sequences among species suggesting that highly repetitive DNAs may facilitate the formation of kinetochores in view of their repetitiveness rather than for their specific sequence [37].
The absence of a localized centromere prompted several studies to identify proteins that are involved in the sister chromatid cohesion assessing that it is accomplished by a separate complex of conserved proteins, termed cohesin, that is comprised of the core subunits Scc3, Smc1, Smc3 and Scc1. Interestingly, they play the same function in organisms with monocentric chromosomes with an exception related to the subunit Scc1, whose gene in addition to the Scc1 orthologue present three additional paralogous genes [35-36].

==Holocentric chromosomes in plants==

==Holocentric chromosomes at meiosis: unusual inverted meiosis to favour crossing over==

==Future directions==

==Optional info for Wikipedia==
=== See also (optional) ===
You may suggest some additional relevant wikipedia pages that this article can list when uploaded to Wikipedia if they were not linked to in the main text.
*[[wp:example|example]]

=== Wikipedia pages that should link here (optional) ===
You may suggest some wikipedia pages that should link to this article on Wikipedia.
*[[wp:example|example]]

=== Front page sentence (optional) ===
Newly created/expanded pages can be nominated to have a sentence featured on Wikipedia's front page (see our [[Author_Guide#Did_you_know_(optional)|guidelines here]]).
*Did you know that...

==References==
&lt;references/&gt;
[[Category:PLOS article drafts]]
&lt;!-- Please replace the above category with the appropriate journal-specific category:
[[Category:PLOS Computational Biology drafts]]
[[Category:PLOS Genetics drafts]]
[[Category:PLOS ONE drafts]]
--&gt;</text>
      <sha1>h6cy69zqfycbhn0ogfabh1bf2b317k0</sha1>
    </revision>
    <revision>
      <id>7943</id>
      <parentid>7942</parentid>
      <timestamp>2019-08-05T09:17:11Z</timestamp>
      <contributor>
        <username>Mandriol</username>
        <id>144</id>
      </contributor>
      <comment>/* Holocentric chromosomes in plants */</comment>
      <model>wikitext</model>
      <format>text/x-wiki</format>
      <text xml:space="preserve" bytes="16414">{{author
|first1       = Mauro
|last1        = Mandrioli
|department1  = Dept. Life Sciences
|institution1 = [[WP:University of Modena and Reggio Emilia|University of Modena and Reggio Emilia]]
|address1     = Modena, Italy
|username1    = User:mandriol
|orcid1       = 0000-0002-2611-9777

|first2       = Gian Carlo
|last2        = Manicardi
|department2  = Dept. Life Sciences
|institution2 = [[WP:University of Modena and Reggio Emilia|University of Modena and Reggio Emilia]]
|address2     = Reggio Emilia, Italy
|username2    = User: manicardi
|orcid2       = 0000-0002-9383-1190
}}

==Abstract==
Holocentric chromosomes possess multiple kinetochores along their length rather than the single centromere typical of other chromosomes [1]. They have been described for the first time in cytogenetic experiments dating from 1935 and, since this first observation, the term holocentric chromosome is referred to chromosomes that: i. lack the primary constriction corresponding to centromere observed in monocentric chromosomes [2]; ii. possess multiple kinetochores diffuse along all the chromosomal axis so that microtubules bind to chromosomes along their entire length and move broadside to the pole from the metaphase plate [3]. These chromosomes are also termed holokinetic, because, during cell division, chromatids move apart in parallel and do not form the classical V-shaped figures typical of monocentric chromosomes [4]. Holocentric chromosomes evolved several times during both animal and plant evolution [5] and are currently reported in about eight hundred of species, including plants, insects, arachnids and nematodes [7-9]. As a consequence of their diffuse kinetochores, holocentric chromosomes may stabilize chromosomal fragments favouring karyotype rearrangements [10-11]. However, holocentric chromosome may also present limitations to crossing over causing a restriction of the number of chiasmata in bivalents [12] and may cause a restructuring of meiotic divisions resulting in an inverted meiosis [13].

==Evolution and structure of holocentric chromosomes==
[[File:Image_PlaceHolder.png|thumb|right|Images should be uploaded to wikimedia commons under the CC-BY license.]]

Add text in [[wp:Help:Wiki markup|wiki markup]]. You can easily include [[PLoSWiki:Citing_Sources|references]] from pubmed.&lt;ref name="wodak2012"&gt;{{cite pmid|PMC3315447}}&lt;/ref&gt;

===Evolution of holocentric chromosomes===
Holocentric chromosomes have been described for the first time in 1935 to identify chromosomes with a diffuse kinetochore (or with a diffuse kinetochore activity) making these chromosomes able to bind to microtubules along their entire length [1]. In the last decades, several studies assessed that the same behaviour during mitosis can be observed not only for holocentric/holokinetic chromosomes, but also for polykinetic chromosomes that contain numerous (but discrete) microtubule-binding sites, but the term “holocentric/holokinetic” is still used for both [1, 5, 7].
Before molecular methods became available, the presence of holocentric chromosomes has been evaluated mostly using cytology and, considering that many species are difficult to study cytologically, it can be surmised that the true presence of holocentrism may be underestimated. In addition, there are several taxa, whose chromosomes are still uncharacterized, but their phylogenetic position suggests that they should have holocentric chromosomes [7, 14].
The presence of holocentric chromosomes has been up till now assessed in about 800 species, including insects, plants, arachnids, and nematodes [1, 5, 7] suggesting that generally holocentric chromosomes originated by convergent evolution from ancestors possessing monocentric chromosomes. Interesting exceptions are represented by insects belonging to Oligoneoptera and Neoptera, whose monocentric chromosomes probably evolved from holocentric ancestor in two different and independent events [7].
Evidences of convergent evolution clearly assess that holocentrism is adaptive, but the conditions under which holocentrism may have provided a selective advantage are unclear and probably diverse for different taxa [6-8, 15]. Even if the origin of holokinetic chromosomes is still controversial, Nagaki et al. [16] proposed that holocentrism could have been acquired easily during plant and animal evolution by a slight difference in the kinetochore origin. In particular, they hypothesized that if the direction of kinetochore origin turns by 90° and occurs along the chromosome axes up to the telomeric regions, it is possible to “generate” holocentric chromosomes without any further step.

===Structure of holocentric chromosomes===
A detailed molecular analysis of the structure of holocentric chromosomes is currently available for the nematode Caenorhabditis elegans only [17-18], whereas the presence of true holokinetic nature has been also confirmed in other taxa by the evidence that experimentally induced chromosome fragments continue to attach to the spindle and segregate correctly [3]. For most of the species, data about holocentrism are related to the analysis of the behaviour of chromosomes during anaphase migration since holocentric sister chromatids migrate in parallel to the spindle poles, in contrast to monocentric ones in which pulling forces are exerted on a single chromosomal point and chromosome arms trail behind. As a consequence, chromatids of holocentric chromosomes move apart in parallel and do not form the classical V-shaped figures typical of monocentric ones [4]. Moreover, if a holocentric chromosome is fragmented (for instance by X-ray irradiation), each fragment retains centromere activity and can segregate properly to the poles (Figure 1).

==Holocentric chromosomes in arthropods==
Among arthropods, the presence of holocentric chromosome has been reported in different species belonging to insects (Ephemeroptera, Odonata, Zoraptera, Dermaptera, Psocoptera, Phthiraptera, Thysanoptera, Hemiptera, Trichoptera and Lepidoptera), scorpions (Buthoidea), mites and ticks of the superorder Acariformes and genus Rhipicephalus (Ixodidae) and spiders (Dysderidae and Segestridae) [7, 15]. Despite this widespread occurrence, most of the currently available data on holocentrism is related to aphid and lepidopteran species [2-3, 6, 10-11].
In aphids, holocentric chromosomes have been deeply studied and their ability of stabilizing chromosomal fragments has been associated to their phytophagous life style. Indeed, several plants produce chemicals able to induce DNA damages to pest insects. Nicotine, for instance, is a naturally occurring alkaloid found primarily in members of the solanaceous plant family (including Nicotiana tabacum) that can cause replication fork stress bringing to different DNA damages, including chromosomal fragmentations [19-20]. Similar effects have been also reported by other plant-produced molecules, such as caffeine and ethanol [19-20].
In view of their ability to favour the inheritance of chromosomal fragments, holocentrism has been associated to recurrent changes in the karyotypes of some aphid species and in particular in the peach potato aphid Myzus persicae, where both inter- and intra-individual rearranged karyotypes have been also observed [21-22]. Interestingly, aphids also possess a constitutive expression of the telomerase coding gene so that they can initiate a de novo synthesis of telomere sequences at internal breakpoints, resulting in the stabilization of chromosomal fragments [23-24].
Among non-polyploid animals, Lepidoptera exhibit the highest variance in chromosome number between species within a genus and notable levels of interspecific and intraspecific karyotype variability [13, 25-26]. Lepidoptera indeed tolerate chromosomal variations in view of their holokinetic chromosomes, which facilitate the successful inheritance of novel fission or fusion fragments. As a consequence, Lepidoptera can avoid the deleterious consequences of large-scale chromosomal fission and fusion [13, 25-26]. Nevertheless, they can sometimes tolerate heterozygosity for multiple rearrangements in hybrids between population with differences in their karyotype, raising questions about additional mechanisms that rescue fertility in chromosomal hybrids. In Lepidoptera, therefore, chromosome evolution is believed to play a role in reinforcing speciation [13].
Comparing the genome of lepidopteran species it has been also possible to analyse the effect of holocentrism in term of rate of fixed chromosomal rearrangements. This approach evidenced in Lepidoptera two chromosome breaks per megabase of DNA per Million of years: a rate that is much higher than what observed in Drosophila genus and it is a direct consequence of the holocentric nature of the lepidopteran genomes.

==Holocentric chromosomes in nematodes==
The best known group of holocentric species can be found in the Secernentea class of the nematodes, which includes C. elegans [17-18]. Other nematodes are usually described as holocentric because of their phylogenetic relationship to C. elegans, but real karyotypic evidences are scarce or controversial [29-31].
Nematode development is typically characterized by fixed lineages and a single inappropriate cell death, therefore, it has been suggested that holocentrism could avoid the disastrous consequences of unrepaired chromosome breakage events [32]. 
The availability of several molecular and genomic resources allowed a detailed characterization of C. elegans holocentric chromosomes and in particular the structure of the kinetochore has been molecularly dissected [33-34]. Current data suggest that C. elegans kinetochores form paired lines or plates on opposite faces of condensed mitotic chromosomes [34], where each line represents the diffuse kinetochore of a single chromatid. Transmission electron microscopy of C. elegans chromosomes revealed that the kinetochore has a trilaminar structure very similar to that observed in monocentric chromosomes [34-35]. More than 30 different proteins have been identified as components of the C. elegans kinetochore and half of them was already known as functioning in the kinetochores of monocentric chromosomes. Among these, highly studied proteins include homologues of CENP-C and CENP-A, which are highly conserved structural component of the kinetochore in eukaryotes [35-36]. Contrarily to what generally observed in monocentric chromosomes, in holocentric ones the preferential localization of centromeres within heterochromatic areas is missing together with the presence of specific DNA sequences that in C. elegans are not required for the assembly of a functional kinetochore [35-36]. At this regard, it has been observed that holocentric chromosomes of nematodes are unique because they have a large number of satellites scattered throughout their genome, whereas no scattered satellites are found in the monocentric chromosomes of the nematode Trichinella spiralis [37]. Interestingly, these satellite DNAs are not conserved in their sequences among species suggesting that highly repetitive DNAs may facilitate the formation of kinetochores in view of their repetitiveness rather than for their specific sequence [37].
The absence of a localized centromere prompted several studies to identify proteins that are involved in the sister chromatid cohesion assessing that it is accomplished by a separate complex of conserved proteins, termed cohesin, that is comprised of the core subunits Scc3, Smc1, Smc3 and Scc1. Interestingly, they play the same function in organisms with monocentric chromosomes with an exception related to the subunit Scc1, whose gene in addition to the Scc1 orthologue present three additional paralogous genes [35-36].

==Holocentric chromosomes in plants==
In plants, holocentric chromosomes have been found in zygnematophycean algae [38], in the genera Myristica (Myristicaceae), Chionographis (Melanthiaceae), Cuscuta (Convolvulaceae), and Drosera (Droseraceae) [39-40], in the species Trithuria submersa (Hydatellaceae) Prionium serratum (Thurniaceae) [41-42] and, among higher-plants, in many genera belonging to families Cyperaceae and Juncaceae, including the snowy woodrush Luzula nivea (Juncaceae), the most well-studied holocentric plant [43-44]. 
In Luzula spp, the centromeric activity is localized simultaneously at several evenly spaced sites along each chromosome and chromosomes can be fragmented naturally or by irradiation into smaller (but viable) chromosomes [45]. The presence of rearranged karyotype does not affect fitness, as assessed by studies reporting that Luzula hybrids with parents possessing smaller and larger chromosomes showed the smaller chromosomes aligned and paired with the larger ones [45]. Similarly, in plants belonging to the genus Carex, differentiation of the karyotype has been demonstrated to correlate with genetic divergence within species [47], among populations within species [48] and within populations [49] suggesting that, as previously reported in Lepidoptera [13], holocentric chromosome rearrangements contribute to genetic differentiation at different evolutionary scales in Carex evolution and speciation. 
In plants it has also been suggested that the diffuse kinetochore of holocentric chromosomes may suppress the meiotic drive of centromeric repeats and its negative consequences [18, 44]. In particular, the expansions (or contractions) of centromeric repeats may lead to a larger (or smaller) kinetochore, which attracts more (or fewer) microtubules during meiosis [18, 44]. This hypothesis, that correlates the presence of holocentric chromosomes to centromere drive suppression, is very intriguing but it only explains the evolution of chromosomal holocentrism in meiosis and not in mitosis and this is not trivial considering that some species with holocentric chromosomes may present a restriction of kinetochore activity during meiosis [18].
Ultrastructural analysis of mitotic Luzula elegans chromosomes showed that chromatin containing centromeric histone H3 variant cenH3 (also called CENP-A in mammals) is found at the periphery of each individual chromatid and that microtubules attach to cenH3 [50]. Similarly to what previously reported for C. elegans, in L. elegans centromeres are not made by centromere-associated retrotransposons nor centromere-associated satellite DNAs, but cenH3 proteins seem to be associated with a centromere-specific chromatin folding rather than with specific centromeric DNA sequences [51].
Conservation of elements between mono- and holocentric chromosomes is not limited to centromeric proteins, but it is also extended to epigenetic marks. Indeed, the cell cycle-dependent phosphorylation of serine 10 or serine 28 of H3 (that is typically enriched in peri-centromeric regions of monocentric plant chromosomes) occurs uniformly along the Luzula chromosomes [51].
As previously described in aphids, L. elegans possesses a rapid and efficient de novo telomere formation based on a telomerase-mediated healing process that is active immediately after chromosomal damage by irradiation of chromosomes [52]. Newly formed telomere repeats were cytologically detectable 21 days after irradiation in about 50% of cases with a complete heling of telomere after 3 months favouring the fragment stabilization and karyotype fixation.

==Holocentric chromosomes at meiosis: unusual inverted meiosis to favour crossing over==

==Future directions==

==Optional info for Wikipedia==
=== See also (optional) ===
You may suggest some additional relevant wikipedia pages that this article can list when uploaded to Wikipedia if they were not linked to in the main text.
*[[wp:example|example]]

=== Wikipedia pages that should link here (optional) ===
You may suggest some wikipedia pages that should link to this article on Wikipedia.
*[[wp:example|example]]

=== Front page sentence (optional) ===
Newly created/expanded pages can be nominated to have a sentence featured on Wikipedia's front page (see our [[Author_Guide#Did_you_know_(optional)|guidelines here]]).
*Did you know that...

==References==
&lt;references/&gt;
[[Category:PLOS article drafts]]
&lt;!-- Please replace the above category with the appropriate journal-specific category:
[[Category:PLOS Computational Biology drafts]]
[[Category:PLOS Genetics drafts]]
[[Category:PLOS ONE drafts]]
--&gt;</text>
      <sha1>haaaf4soek960kx1asah5tgbr1tct8z</sha1>
    </revision>
    <revision>
      <id>7944</id>
      <parentid>7943</parentid>
      <timestamp>2019-08-05T09:17:29Z</timestamp>
      <contributor>
        <username>Mandriol</username>
        <id>144</id>
      </contributor>
      <comment>/* Holocentric chromosomes at meiosis: unusual inverted meiosis to favour crossing over */</comment>
      <model>wikitext</model>
      <format>text/x-wiki</format>
      <text xml:space="preserve" bytes="19850">{{author
|first1       = Mauro
|last1        = Mandrioli
|department1  = Dept. Life Sciences
|institution1 = [[WP:University of Modena and Reggio Emilia|University of Modena and Reggio Emilia]]
|address1     = Modena, Italy
|username1    = User:mandriol
|orcid1       = 0000-0002-2611-9777

|first2       = Gian Carlo
|last2        = Manicardi
|department2  = Dept. Life Sciences
|institution2 = [[WP:University of Modena and Reggio Emilia|University of Modena and Reggio Emilia]]
|address2     = Reggio Emilia, Italy
|username2    = User: manicardi
|orcid2       = 0000-0002-9383-1190
}}

==Abstract==
Holocentric chromosomes possess multiple kinetochores along their length rather than the single centromere typical of other chromosomes [1]. They have been described for the first time in cytogenetic experiments dating from 1935 and, since this first observation, the term holocentric chromosome is referred to chromosomes that: i. lack the primary constriction corresponding to centromere observed in monocentric chromosomes [2]; ii. possess multiple kinetochores diffuse along all the chromosomal axis so that microtubules bind to chromosomes along their entire length and move broadside to the pole from the metaphase plate [3]. These chromosomes are also termed holokinetic, because, during cell division, chromatids move apart in parallel and do not form the classical V-shaped figures typical of monocentric chromosomes [4]. Holocentric chromosomes evolved several times during both animal and plant evolution [5] and are currently reported in about eight hundred of species, including plants, insects, arachnids and nematodes [7-9]. As a consequence of their diffuse kinetochores, holocentric chromosomes may stabilize chromosomal fragments favouring karyotype rearrangements [10-11]. However, holocentric chromosome may also present limitations to crossing over causing a restriction of the number of chiasmata in bivalents [12] and may cause a restructuring of meiotic divisions resulting in an inverted meiosis [13].

==Evolution and structure of holocentric chromosomes==
[[File:Image_PlaceHolder.png|thumb|right|Images should be uploaded to wikimedia commons under the CC-BY license.]]

Add text in [[wp:Help:Wiki markup|wiki markup]]. You can easily include [[PLoSWiki:Citing_Sources|references]] from pubmed.&lt;ref name="wodak2012"&gt;{{cite pmid|PMC3315447}}&lt;/ref&gt;

===Evolution of holocentric chromosomes===
Holocentric chromosomes have been described for the first time in 1935 to identify chromosomes with a diffuse kinetochore (or with a diffuse kinetochore activity) making these chromosomes able to bind to microtubules along their entire length [1]. In the last decades, several studies assessed that the same behaviour during mitosis can be observed not only for holocentric/holokinetic chromosomes, but also for polykinetic chromosomes that contain numerous (but discrete) microtubule-binding sites, but the term “holocentric/holokinetic” is still used for both [1, 5, 7].
Before molecular methods became available, the presence of holocentric chromosomes has been evaluated mostly using cytology and, considering that many species are difficult to study cytologically, it can be surmised that the true presence of holocentrism may be underestimated. In addition, there are several taxa, whose chromosomes are still uncharacterized, but their phylogenetic position suggests that they should have holocentric chromosomes [7, 14].
The presence of holocentric chromosomes has been up till now assessed in about 800 species, including insects, plants, arachnids, and nematodes [1, 5, 7] suggesting that generally holocentric chromosomes originated by convergent evolution from ancestors possessing monocentric chromosomes. Interesting exceptions are represented by insects belonging to Oligoneoptera and Neoptera, whose monocentric chromosomes probably evolved from holocentric ancestor in two different and independent events [7].
Evidences of convergent evolution clearly assess that holocentrism is adaptive, but the conditions under which holocentrism may have provided a selective advantage are unclear and probably diverse for different taxa [6-8, 15]. Even if the origin of holokinetic chromosomes is still controversial, Nagaki et al. [16] proposed that holocentrism could have been acquired easily during plant and animal evolution by a slight difference in the kinetochore origin. In particular, they hypothesized that if the direction of kinetochore origin turns by 90° and occurs along the chromosome axes up to the telomeric regions, it is possible to “generate” holocentric chromosomes without any further step.

===Structure of holocentric chromosomes===
A detailed molecular analysis of the structure of holocentric chromosomes is currently available for the nematode Caenorhabditis elegans only [17-18], whereas the presence of true holokinetic nature has been also confirmed in other taxa by the evidence that experimentally induced chromosome fragments continue to attach to the spindle and segregate correctly [3]. For most of the species, data about holocentrism are related to the analysis of the behaviour of chromosomes during anaphase migration since holocentric sister chromatids migrate in parallel to the spindle poles, in contrast to monocentric ones in which pulling forces are exerted on a single chromosomal point and chromosome arms trail behind. As a consequence, chromatids of holocentric chromosomes move apart in parallel and do not form the classical V-shaped figures typical of monocentric ones [4]. Moreover, if a holocentric chromosome is fragmented (for instance by X-ray irradiation), each fragment retains centromere activity and can segregate properly to the poles (Figure 1).

==Holocentric chromosomes in arthropods==
Among arthropods, the presence of holocentric chromosome has been reported in different species belonging to insects (Ephemeroptera, Odonata, Zoraptera, Dermaptera, Psocoptera, Phthiraptera, Thysanoptera, Hemiptera, Trichoptera and Lepidoptera), scorpions (Buthoidea), mites and ticks of the superorder Acariformes and genus Rhipicephalus (Ixodidae) and spiders (Dysderidae and Segestridae) [7, 15]. Despite this widespread occurrence, most of the currently available data on holocentrism is related to aphid and lepidopteran species [2-3, 6, 10-11].
In aphids, holocentric chromosomes have been deeply studied and their ability of stabilizing chromosomal fragments has been associated to their phytophagous life style. Indeed, several plants produce chemicals able to induce DNA damages to pest insects. Nicotine, for instance, is a naturally occurring alkaloid found primarily in members of the solanaceous plant family (including Nicotiana tabacum) that can cause replication fork stress bringing to different DNA damages, including chromosomal fragmentations [19-20]. Similar effects have been also reported by other plant-produced molecules, such as caffeine and ethanol [19-20].
In view of their ability to favour the inheritance of chromosomal fragments, holocentrism has been associated to recurrent changes in the karyotypes of some aphid species and in particular in the peach potato aphid Myzus persicae, where both inter- and intra-individual rearranged karyotypes have been also observed [21-22]. Interestingly, aphids also possess a constitutive expression of the telomerase coding gene so that they can initiate a de novo synthesis of telomere sequences at internal breakpoints, resulting in the stabilization of chromosomal fragments [23-24].
Among non-polyploid animals, Lepidoptera exhibit the highest variance in chromosome number between species within a genus and notable levels of interspecific and intraspecific karyotype variability [13, 25-26]. Lepidoptera indeed tolerate chromosomal variations in view of their holokinetic chromosomes, which facilitate the successful inheritance of novel fission or fusion fragments. As a consequence, Lepidoptera can avoid the deleterious consequences of large-scale chromosomal fission and fusion [13, 25-26]. Nevertheless, they can sometimes tolerate heterozygosity for multiple rearrangements in hybrids between population with differences in their karyotype, raising questions about additional mechanisms that rescue fertility in chromosomal hybrids. In Lepidoptera, therefore, chromosome evolution is believed to play a role in reinforcing speciation [13].
Comparing the genome of lepidopteran species it has been also possible to analyse the effect of holocentrism in term of rate of fixed chromosomal rearrangements. This approach evidenced in Lepidoptera two chromosome breaks per megabase of DNA per Million of years: a rate that is much higher than what observed in Drosophila genus and it is a direct consequence of the holocentric nature of the lepidopteran genomes.

==Holocentric chromosomes in nematodes==
The best known group of holocentric species can be found in the Secernentea class of the nematodes, which includes C. elegans [17-18]. Other nematodes are usually described as holocentric because of their phylogenetic relationship to C. elegans, but real karyotypic evidences are scarce or controversial [29-31].
Nematode development is typically characterized by fixed lineages and a single inappropriate cell death, therefore, it has been suggested that holocentrism could avoid the disastrous consequences of unrepaired chromosome breakage events [32]. 
The availability of several molecular and genomic resources allowed a detailed characterization of C. elegans holocentric chromosomes and in particular the structure of the kinetochore has been molecularly dissected [33-34]. Current data suggest that C. elegans kinetochores form paired lines or plates on opposite faces of condensed mitotic chromosomes [34], where each line represents the diffuse kinetochore of a single chromatid. Transmission electron microscopy of C. elegans chromosomes revealed that the kinetochore has a trilaminar structure very similar to that observed in monocentric chromosomes [34-35]. More than 30 different proteins have been identified as components of the C. elegans kinetochore and half of them was already known as functioning in the kinetochores of monocentric chromosomes. Among these, highly studied proteins include homologues of CENP-C and CENP-A, which are highly conserved structural component of the kinetochore in eukaryotes [35-36]. Contrarily to what generally observed in monocentric chromosomes, in holocentric ones the preferential localization of centromeres within heterochromatic areas is missing together with the presence of specific DNA sequences that in C. elegans are not required for the assembly of a functional kinetochore [35-36]. At this regard, it has been observed that holocentric chromosomes of nematodes are unique because they have a large number of satellites scattered throughout their genome, whereas no scattered satellites are found in the monocentric chromosomes of the nematode Trichinella spiralis [37]. Interestingly, these satellite DNAs are not conserved in their sequences among species suggesting that highly repetitive DNAs may facilitate the formation of kinetochores in view of their repetitiveness rather than for their specific sequence [37].
The absence of a localized centromere prompted several studies to identify proteins that are involved in the sister chromatid cohesion assessing that it is accomplished by a separate complex of conserved proteins, termed cohesin, that is comprised of the core subunits Scc3, Smc1, Smc3 and Scc1. Interestingly, they play the same function in organisms with monocentric chromosomes with an exception related to the subunit Scc1, whose gene in addition to the Scc1 orthologue present three additional paralogous genes [35-36].

==Holocentric chromosomes in plants==
In plants, holocentric chromosomes have been found in zygnematophycean algae [38], in the genera Myristica (Myristicaceae), Chionographis (Melanthiaceae), Cuscuta (Convolvulaceae), and Drosera (Droseraceae) [39-40], in the species Trithuria submersa (Hydatellaceae) Prionium serratum (Thurniaceae) [41-42] and, among higher-plants, in many genera belonging to families Cyperaceae and Juncaceae, including the snowy woodrush Luzula nivea (Juncaceae), the most well-studied holocentric plant [43-44]. 
In Luzula spp, the centromeric activity is localized simultaneously at several evenly spaced sites along each chromosome and chromosomes can be fragmented naturally or by irradiation into smaller (but viable) chromosomes [45]. The presence of rearranged karyotype does not affect fitness, as assessed by studies reporting that Luzula hybrids with parents possessing smaller and larger chromosomes showed the smaller chromosomes aligned and paired with the larger ones [45]. Similarly, in plants belonging to the genus Carex, differentiation of the karyotype has been demonstrated to correlate with genetic divergence within species [47], among populations within species [48] and within populations [49] suggesting that, as previously reported in Lepidoptera [13], holocentric chromosome rearrangements contribute to genetic differentiation at different evolutionary scales in Carex evolution and speciation. 
In plants it has also been suggested that the diffuse kinetochore of holocentric chromosomes may suppress the meiotic drive of centromeric repeats and its negative consequences [18, 44]. In particular, the expansions (or contractions) of centromeric repeats may lead to a larger (or smaller) kinetochore, which attracts more (or fewer) microtubules during meiosis [18, 44]. This hypothesis, that correlates the presence of holocentric chromosomes to centromere drive suppression, is very intriguing but it only explains the evolution of chromosomal holocentrism in meiosis and not in mitosis and this is not trivial considering that some species with holocentric chromosomes may present a restriction of kinetochore activity during meiosis [18].
Ultrastructural analysis of mitotic Luzula elegans chromosomes showed that chromatin containing centromeric histone H3 variant cenH3 (also called CENP-A in mammals) is found at the periphery of each individual chromatid and that microtubules attach to cenH3 [50]. Similarly to what previously reported for C. elegans, in L. elegans centromeres are not made by centromere-associated retrotransposons nor centromere-associated satellite DNAs, but cenH3 proteins seem to be associated with a centromere-specific chromatin folding rather than with specific centromeric DNA sequences [51].
Conservation of elements between mono- and holocentric chromosomes is not limited to centromeric proteins, but it is also extended to epigenetic marks. Indeed, the cell cycle-dependent phosphorylation of serine 10 or serine 28 of H3 (that is typically enriched in peri-centromeric regions of monocentric plant chromosomes) occurs uniformly along the Luzula chromosomes [51].
As previously described in aphids, L. elegans possesses a rapid and efficient de novo telomere formation based on a telomerase-mediated healing process that is active immediately after chromosomal damage by irradiation of chromosomes [52]. Newly formed telomere repeats were cytologically detectable 21 days after irradiation in about 50% of cases with a complete heling of telomere after 3 months favouring the fragment stabilization and karyotype fixation.

==Holocentric chromosomes at meiosis: unusual inverted meiosis to favour crossing over==
More than 120 years ago, van Beneden (1883) and Boveri (1890) described for the first time the meiosis through a careful observation of germ cell formation in the nematode Ascaris species. These observations, together with several further analyses, evidenced that canonical meiosis  consists of a first division (called reductional division) that involves the segregation of chromosomal homologs resulting in the reduction of chromosome number and a second division (defined equational division) consisting in the separation of sister chromatids. A general rule for meiosis is therefore: first homologues, then sisters (Figure 2). 
Ironically, the understanding of the reductional division in meiosis of Ascaris sp. has been obtained studying the holocentric chromosomes which, in many other taxa, follow a reverse order of meiotic division [13, 53-54]. Indeed, as reported in several nematodes, in insects belonging to Hemiptera and Lepidoptera [13, 53-54], in mites [55] and in some flowering plants [8] species with holocentric chromosomes generally present an inverted meiotic sequence, in which segregation of homologs is postponed until the second meiotic division. Furthermore, in most cases of inverted meiosis the absence of a canonical kinetochore structure has been observed, together with a restriction of the kinetic activity to the chromosomal ends [13, 53-54].
These changes are related to the peculiar cohesion occurring in tetrads of the holocentric homologous chromosomes during meiosis that impose obstacles to the releases of chromosomes involved in multiple crossing over events [53-55]. In the holocentric chromosomes of C. elegans female meiosis [56], this problem is circumvented restricting crossing over to form only a single chiasma per bivalent and triggering the redistribution of kinetochore proteins along the bivalent axis forming meiosis-specific cup-like structures that uniformly coat each half bivalent but are excluded from the midbivalent region [56]. During anaphase I C. elegans homologous chromosomes are segregated to the poles by microtubule pushing from the midbivalent regions towards the poles [56].
Differently to what reported in C. elegans, other organisms with holocentric chromosomes, including both plants and insects [13, 53-54], circumvent this problem segregating sister chromatids during meiosis I leading to the term inverted meiosis in which the order of reductional and equational division is inverted in respect to canonical meiosis (Figure 3). In this case therefore the separation of homologous chromosomes follows the segregation of sister chromatids. However, in order to have a successful inverted meiosis, it is necessary that a bipolar orientation of sister kinetochores occurs, together with their attachment to microtubules from opposite spindle poles in meiosis I. This allows the segregation of sister chromatids to opposite poles in anaphase I (equational division), but it requests a mechanism to align and pair homologous chromosomes during the second meiotic division [53-55]. 
Interestingly, the presence of inverted meiosis can also facilitate the proper chromosome segregation in hybrids from parental species with differences in their karyotypes or derived by populations with rearranged karyotype allowing rescuing fertility and viability of the hybrids and promoting a fast karyotype evolution and chromosomal speciation, as reported in Lepidoptera [13].

==Future directions==

==Optional info for Wikipedia==
=== See also (optional) ===
You may suggest some additional relevant wikipedia pages that this article can list when uploaded to Wikipedia if they were not linked to in the main text.
*[[wp:example|example]]

=== Wikipedia pages that should link here (optional) ===
You may suggest some wikipedia pages that should link to this article on Wikipedia.
*[[wp:example|example]]

=== Front page sentence (optional) ===
Newly created/expanded pages can be nominated to have a sentence featured on Wikipedia's front page (see our [[Author_Guide#Did_you_know_(optional)|guidelines here]]).
*Did you know that...

==References==
&lt;references/&gt;
[[Category:PLOS article drafts]]
&lt;!-- Please replace the above category with the appropriate journal-specific category:
[[Category:PLOS Computational Biology drafts]]
[[Category:PLOS Genetics drafts]]
[[Category:PLOS ONE drafts]]
--&gt;</text>
      <sha1>g95f6bjdgjlocjenpgffifbpsl126n9</sha1>
    </revision>
    <revision>
      <id>7945</id>
      <parentid>7944</parentid>
      <timestamp>2019-08-05T09:17:41Z</timestamp>
      <contributor>
        <username>Mandriol</username>
        <id>144</id>
      </contributor>
      <comment>/* Future directions */</comment>
      <model>wikitext</model>
      <format>text/x-wiki</format>
      <text xml:space="preserve" bytes="21977">{{author
|first1       = Mauro
|last1        = Mandrioli
|department1  = Dept. Life Sciences
|institution1 = [[WP:University of Modena and Reggio Emilia|University of Modena and Reggio Emilia]]
|address1     = Modena, Italy
|username1    = User:mandriol
|orcid1       = 0000-0002-2611-9777

|first2       = Gian Carlo
|last2        = Manicardi
|department2  = Dept. Life Sciences
|institution2 = [[WP:University of Modena and Reggio Emilia|University of Modena and Reggio Emilia]]
|address2     = Reggio Emilia, Italy
|username2    = User: manicardi
|orcid2       = 0000-0002-9383-1190
}}

==Abstract==
Holocentric chromosomes possess multiple kinetochores along their length rather than the single centromere typical of other chromosomes [1]. They have been described for the first time in cytogenetic experiments dating from 1935 and, since this first observation, the term holocentric chromosome is referred to chromosomes that: i. lack the primary constriction corresponding to centromere observed in monocentric chromosomes [2]; ii. possess multiple kinetochores diffuse along all the chromosomal axis so that microtubules bind to chromosomes along their entire length and move broadside to the pole from the metaphase plate [3]. These chromosomes are also termed holokinetic, because, during cell division, chromatids move apart in parallel and do not form the classical V-shaped figures typical of monocentric chromosomes [4]. Holocentric chromosomes evolved several times during both animal and plant evolution [5] and are currently reported in about eight hundred of species, including plants, insects, arachnids and nematodes [7-9]. As a consequence of their diffuse kinetochores, holocentric chromosomes may stabilize chromosomal fragments favouring karyotype rearrangements [10-11]. However, holocentric chromosome may also present limitations to crossing over causing a restriction of the number of chiasmata in bivalents [12] and may cause a restructuring of meiotic divisions resulting in an inverted meiosis [13].

==Evolution and structure of holocentric chromosomes==
[[File:Image_PlaceHolder.png|thumb|right|Images should be uploaded to wikimedia commons under the CC-BY license.]]

Add text in [[wp:Help:Wiki markup|wiki markup]]. You can easily include [[PLoSWiki:Citing_Sources|references]] from pubmed.&lt;ref name="wodak2012"&gt;{{cite pmid|PMC3315447}}&lt;/ref&gt;

===Evolution of holocentric chromosomes===
Holocentric chromosomes have been described for the first time in 1935 to identify chromosomes with a diffuse kinetochore (or with a diffuse kinetochore activity) making these chromosomes able to bind to microtubules along their entire length [1]. In the last decades, several studies assessed that the same behaviour during mitosis can be observed not only for holocentric/holokinetic chromosomes, but also for polykinetic chromosomes that contain numerous (but discrete) microtubule-binding sites, but the term “holocentric/holokinetic” is still used for both [1, 5, 7].
Before molecular methods became available, the presence of holocentric chromosomes has been evaluated mostly using cytology and, considering that many species are difficult to study cytologically, it can be surmised that the true presence of holocentrism may be underestimated. In addition, there are several taxa, whose chromosomes are still uncharacterized, but their phylogenetic position suggests that they should have holocentric chromosomes [7, 14].
The presence of holocentric chromosomes has been up till now assessed in about 800 species, including insects, plants, arachnids, and nematodes [1, 5, 7] suggesting that generally holocentric chromosomes originated by convergent evolution from ancestors possessing monocentric chromosomes. Interesting exceptions are represented by insects belonging to Oligoneoptera and Neoptera, whose monocentric chromosomes probably evolved from holocentric ancestor in two different and independent events [7].
Evidences of convergent evolution clearly assess that holocentrism is adaptive, but the conditions under which holocentrism may have provided a selective advantage are unclear and probably diverse for different taxa [6-8, 15]. Even if the origin of holokinetic chromosomes is still controversial, Nagaki et al. [16] proposed that holocentrism could have been acquired easily during plant and animal evolution by a slight difference in the kinetochore origin. In particular, they hypothesized that if the direction of kinetochore origin turns by 90° and occurs along the chromosome axes up to the telomeric regions, it is possible to “generate” holocentric chromosomes without any further step.

===Structure of holocentric chromosomes===
A detailed molecular analysis of the structure of holocentric chromosomes is currently available for the nematode Caenorhabditis elegans only [17-18], whereas the presence of true holokinetic nature has been also confirmed in other taxa by the evidence that experimentally induced chromosome fragments continue to attach to the spindle and segregate correctly [3]. For most of the species, data about holocentrism are related to the analysis of the behaviour of chromosomes during anaphase migration since holocentric sister chromatids migrate in parallel to the spindle poles, in contrast to monocentric ones in which pulling forces are exerted on a single chromosomal point and chromosome arms trail behind. As a consequence, chromatids of holocentric chromosomes move apart in parallel and do not form the classical V-shaped figures typical of monocentric ones [4]. Moreover, if a holocentric chromosome is fragmented (for instance by X-ray irradiation), each fragment retains centromere activity and can segregate properly to the poles (Figure 1).

==Holocentric chromosomes in arthropods==
Among arthropods, the presence of holocentric chromosome has been reported in different species belonging to insects (Ephemeroptera, Odonata, Zoraptera, Dermaptera, Psocoptera, Phthiraptera, Thysanoptera, Hemiptera, Trichoptera and Lepidoptera), scorpions (Buthoidea), mites and ticks of the superorder Acariformes and genus Rhipicephalus (Ixodidae) and spiders (Dysderidae and Segestridae) [7, 15]. Despite this widespread occurrence, most of the currently available data on holocentrism is related to aphid and lepidopteran species [2-3, 6, 10-11].
In aphids, holocentric chromosomes have been deeply studied and their ability of stabilizing chromosomal fragments has been associated to their phytophagous life style. Indeed, several plants produce chemicals able to induce DNA damages to pest insects. Nicotine, for instance, is a naturally occurring alkaloid found primarily in members of the solanaceous plant family (including Nicotiana tabacum) that can cause replication fork stress bringing to different DNA damages, including chromosomal fragmentations [19-20]. Similar effects have been also reported by other plant-produced molecules, such as caffeine and ethanol [19-20].
In view of their ability to favour the inheritance of chromosomal fragments, holocentrism has been associated to recurrent changes in the karyotypes of some aphid species and in particular in the peach potato aphid Myzus persicae, where both inter- and intra-individual rearranged karyotypes have been also observed [21-22]. Interestingly, aphids also possess a constitutive expression of the telomerase coding gene so that they can initiate a de novo synthesis of telomere sequences at internal breakpoints, resulting in the stabilization of chromosomal fragments [23-24].
Among non-polyploid animals, Lepidoptera exhibit the highest variance in chromosome number between species within a genus and notable levels of interspecific and intraspecific karyotype variability [13, 25-26]. Lepidoptera indeed tolerate chromosomal variations in view of their holokinetic chromosomes, which facilitate the successful inheritance of novel fission or fusion fragments. As a consequence, Lepidoptera can avoid the deleterious consequences of large-scale chromosomal fission and fusion [13, 25-26]. Nevertheless, they can sometimes tolerate heterozygosity for multiple rearrangements in hybrids between population with differences in their karyotype, raising questions about additional mechanisms that rescue fertility in chromosomal hybrids. In Lepidoptera, therefore, chromosome evolution is believed to play a role in reinforcing speciation [13].
Comparing the genome of lepidopteran species it has been also possible to analyse the effect of holocentrism in term of rate of fixed chromosomal rearrangements. This approach evidenced in Lepidoptera two chromosome breaks per megabase of DNA per Million of years: a rate that is much higher than what observed in Drosophila genus and it is a direct consequence of the holocentric nature of the lepidopteran genomes.

==Holocentric chromosomes in nematodes==
The best known group of holocentric species can be found in the Secernentea class of the nematodes, which includes C. elegans [17-18]. Other nematodes are usually described as holocentric because of their phylogenetic relationship to C. elegans, but real karyotypic evidences are scarce or controversial [29-31].
Nematode development is typically characterized by fixed lineages and a single inappropriate cell death, therefore, it has been suggested that holocentrism could avoid the disastrous consequences of unrepaired chromosome breakage events [32]. 
The availability of several molecular and genomic resources allowed a detailed characterization of C. elegans holocentric chromosomes and in particular the structure of the kinetochore has been molecularly dissected [33-34]. Current data suggest that C. elegans kinetochores form paired lines or plates on opposite faces of condensed mitotic chromosomes [34], where each line represents the diffuse kinetochore of a single chromatid. Transmission electron microscopy of C. elegans chromosomes revealed that the kinetochore has a trilaminar structure very similar to that observed in monocentric chromosomes [34-35]. More than 30 different proteins have been identified as components of the C. elegans kinetochore and half of them was already known as functioning in the kinetochores of monocentric chromosomes. Among these, highly studied proteins include homologues of CENP-C and CENP-A, which are highly conserved structural component of the kinetochore in eukaryotes [35-36]. Contrarily to what generally observed in monocentric chromosomes, in holocentric ones the preferential localization of centromeres within heterochromatic areas is missing together with the presence of specific DNA sequences that in C. elegans are not required for the assembly of a functional kinetochore [35-36]. At this regard, it has been observed that holocentric chromosomes of nematodes are unique because they have a large number of satellites scattered throughout their genome, whereas no scattered satellites are found in the monocentric chromosomes of the nematode Trichinella spiralis [37]. Interestingly, these satellite DNAs are not conserved in their sequences among species suggesting that highly repetitive DNAs may facilitate the formation of kinetochores in view of their repetitiveness rather than for their specific sequence [37].
The absence of a localized centromere prompted several studies to identify proteins that are involved in the sister chromatid cohesion assessing that it is accomplished by a separate complex of conserved proteins, termed cohesin, that is comprised of the core subunits Scc3, Smc1, Smc3 and Scc1. Interestingly, they play the same function in organisms with monocentric chromosomes with an exception related to the subunit Scc1, whose gene in addition to the Scc1 orthologue present three additional paralogous genes [35-36].

==Holocentric chromosomes in plants==
In plants, holocentric chromosomes have been found in zygnematophycean algae [38], in the genera Myristica (Myristicaceae), Chionographis (Melanthiaceae), Cuscuta (Convolvulaceae), and Drosera (Droseraceae) [39-40], in the species Trithuria submersa (Hydatellaceae) Prionium serratum (Thurniaceae) [41-42] and, among higher-plants, in many genera belonging to families Cyperaceae and Juncaceae, including the snowy woodrush Luzula nivea (Juncaceae), the most well-studied holocentric plant [43-44]. 
In Luzula spp, the centromeric activity is localized simultaneously at several evenly spaced sites along each chromosome and chromosomes can be fragmented naturally or by irradiation into smaller (but viable) chromosomes [45]. The presence of rearranged karyotype does not affect fitness, as assessed by studies reporting that Luzula hybrids with parents possessing smaller and larger chromosomes showed the smaller chromosomes aligned and paired with the larger ones [45]. Similarly, in plants belonging to the genus Carex, differentiation of the karyotype has been demonstrated to correlate with genetic divergence within species [47], among populations within species [48] and within populations [49] suggesting that, as previously reported in Lepidoptera [13], holocentric chromosome rearrangements contribute to genetic differentiation at different evolutionary scales in Carex evolution and speciation. 
In plants it has also been suggested that the diffuse kinetochore of holocentric chromosomes may suppress the meiotic drive of centromeric repeats and its negative consequences [18, 44]. In particular, the expansions (or contractions) of centromeric repeats may lead to a larger (or smaller) kinetochore, which attracts more (or fewer) microtubules during meiosis [18, 44]. This hypothesis, that correlates the presence of holocentric chromosomes to centromere drive suppression, is very intriguing but it only explains the evolution of chromosomal holocentrism in meiosis and not in mitosis and this is not trivial considering that some species with holocentric chromosomes may present a restriction of kinetochore activity during meiosis [18].
Ultrastructural analysis of mitotic Luzula elegans chromosomes showed that chromatin containing centromeric histone H3 variant cenH3 (also called CENP-A in mammals) is found at the periphery of each individual chromatid and that microtubules attach to cenH3 [50]. Similarly to what previously reported for C. elegans, in L. elegans centromeres are not made by centromere-associated retrotransposons nor centromere-associated satellite DNAs, but cenH3 proteins seem to be associated with a centromere-specific chromatin folding rather than with specific centromeric DNA sequences [51].
Conservation of elements between mono- and holocentric chromosomes is not limited to centromeric proteins, but it is also extended to epigenetic marks. Indeed, the cell cycle-dependent phosphorylation of serine 10 or serine 28 of H3 (that is typically enriched in peri-centromeric regions of monocentric plant chromosomes) occurs uniformly along the Luzula chromosomes [51].
As previously described in aphids, L. elegans possesses a rapid and efficient de novo telomere formation based on a telomerase-mediated healing process that is active immediately after chromosomal damage by irradiation of chromosomes [52]. Newly formed telomere repeats were cytologically detectable 21 days after irradiation in about 50% of cases with a complete heling of telomere after 3 months favouring the fragment stabilization and karyotype fixation.

==Holocentric chromosomes at meiosis: unusual inverted meiosis to favour crossing over==
More than 120 years ago, van Beneden (1883) and Boveri (1890) described for the first time the meiosis through a careful observation of germ cell formation in the nematode Ascaris species. These observations, together with several further analyses, evidenced that canonical meiosis  consists of a first division (called reductional division) that involves the segregation of chromosomal homologs resulting in the reduction of chromosome number and a second division (defined equational division) consisting in the separation of sister chromatids. A general rule for meiosis is therefore: first homologues, then sisters (Figure 2). 
Ironically, the understanding of the reductional division in meiosis of Ascaris sp. has been obtained studying the holocentric chromosomes which, in many other taxa, follow a reverse order of meiotic division [13, 53-54]. Indeed, as reported in several nematodes, in insects belonging to Hemiptera and Lepidoptera [13, 53-54], in mites [55] and in some flowering plants [8] species with holocentric chromosomes generally present an inverted meiotic sequence, in which segregation of homologs is postponed until the second meiotic division. Furthermore, in most cases of inverted meiosis the absence of a canonical kinetochore structure has been observed, together with a restriction of the kinetic activity to the chromosomal ends [13, 53-54].
These changes are related to the peculiar cohesion occurring in tetrads of the holocentric homologous chromosomes during meiosis that impose obstacles to the releases of chromosomes involved in multiple crossing over events [53-55]. In the holocentric chromosomes of C. elegans female meiosis [56], this problem is circumvented restricting crossing over to form only a single chiasma per bivalent and triggering the redistribution of kinetochore proteins along the bivalent axis forming meiosis-specific cup-like structures that uniformly coat each half bivalent but are excluded from the midbivalent region [56]. During anaphase I C. elegans homologous chromosomes are segregated to the poles by microtubule pushing from the midbivalent regions towards the poles [56].
Differently to what reported in C. elegans, other organisms with holocentric chromosomes, including both plants and insects [13, 53-54], circumvent this problem segregating sister chromatids during meiosis I leading to the term inverted meiosis in which the order of reductional and equational division is inverted in respect to canonical meiosis (Figure 3). In this case therefore the separation of homologous chromosomes follows the segregation of sister chromatids. However, in order to have a successful inverted meiosis, it is necessary that a bipolar orientation of sister kinetochores occurs, together with their attachment to microtubules from opposite spindle poles in meiosis I. This allows the segregation of sister chromatids to opposite poles in anaphase I (equational division), but it requests a mechanism to align and pair homologous chromosomes during the second meiotic division [53-55]. 
Interestingly, the presence of inverted meiosis can also facilitate the proper chromosome segregation in hybrids from parental species with differences in their karyotypes or derived by populations with rearranged karyotype allowing rescuing fertility and viability of the hybrids and promoting a fast karyotype evolution and chromosomal speciation, as reported in Lepidoptera [13].

==Future directions==
It is generally assumed that eukaryotic chromatin possesses some degree of compartimentalization so that the distribution of genes on monocentric chromosomes is generally non-uniform [57]. Conversely,, the study of gene density in the spider mite Tetranychus urticae and in the nematode C. elegans revealed that genes are fairly constant distributed across chromosomes, although some differences are apparent in C. elegans between autosomes and the X chromosome, where genes are at a lower density and more evenly distributed [58-59]. Similarly, cytogenetic results suggested that in the aphid Megoura viciae the distribution of genes was uniform throughout all autosomes, with some differences related to X chromosomes where a certain degree of compartimentalization has been observed [60]. It could be therefore very intriguing to increase data related to gene mapping in species with holocentric chromosomes to confirm this diffuse gene distribution. 
Furthermore, the increasing availability of wholly sequenced genomes of organisms possessing holocentric chromosomes could help to shed light on the molecular machinery involved in the evolution of these peculiar chromosomes. Indeed, holocentric chromosomes evolved in multiple and independent events by convergent evolution [7]. Data from C. elegans clearly suggested that the functioning of centromere and kinetochore in nematodes is based on genes that were already known in monocentric organisms, such as HCP-1, HIM-10, ZW10, CENP-A and CENP-C [33]. The availability of genomics data could therefore allow to dissect at a genome-level the origin of holocentrism in order to better understand if the same genes (or different) have been coopted to favour the shift from mono- to holocentrism.
Lastly, a more detailed study of the holocentric chromosomes evolution could be useful to understand which costs and advantages acted as main drivers in the evolution of the chromosome structure in order to better understand the multiple shifts from mono- to holocentrism (and vice versa) that occurred during both plant and animal evolution, even within recent lineages [61].

==Optional info for Wikipedia==
=== See also (optional) ===
You may suggest some additional relevant wikipedia pages that this article can list when uploaded to Wikipedia if they were not linked to in the main text.
*[[wp:example|example]]

=== Wikipedia pages that should link here (optional) ===
You may suggest some wikipedia pages that should link to this article on Wikipedia.
*[[wp:example|example]]

=== Front page sentence (optional) ===
Newly created/expanded pages can be nominated to have a sentence featured on Wikipedia's front page (see our [[Author_Guide#Did_you_know_(optional)|guidelines here]]).
*Did you know that...

==References==
&lt;references/&gt;
[[Category:PLOS article drafts]]
&lt;!-- Please replace the above category with the appropriate journal-specific category:
[[Category:PLOS Computational Biology drafts]]
[[Category:PLOS Genetics drafts]]
[[Category:PLOS ONE drafts]]
--&gt;</text>
      <sha1>3sh5xm44rum1hzxru0wi64i2s2otvhe</sha1>
    </revision>
    <revision>
      <id>7946</id>
      <parentid>7945</parentid>
      <timestamp>2019-08-05T09:18:29Z</timestamp>
      <contributor>
        <username>Mandriol</username>
        <id>144</id>
      </contributor>
      <comment>/* References */</comment>
      <model>wikitext</model>
      <format>text/x-wiki</format>
      <text xml:space="preserve" bytes="32910">{{author
|first1       = Mauro
|last1        = Mandrioli
|department1  = Dept. Life Sciences
|institution1 = [[WP:University of Modena and Reggio Emilia|University of Modena and Reggio Emilia]]
|address1     = Modena, Italy
|username1    = User:mandriol
|orcid1       = 0000-0002-2611-9777

|first2       = Gian Carlo
|last2        = Manicardi
|department2  = Dept. Life Sciences
|institution2 = [[WP:University of Modena and Reggio Emilia|University of Modena and Reggio Emilia]]
|address2     = Reggio Emilia, Italy
|username2    = User: manicardi
|orcid2       = 0000-0002-9383-1190
}}

==Abstract==
Holocentric chromosomes possess multiple kinetochores along their length rather than the single centromere typical of other chromosomes [1]. They have been described for the first time in cytogenetic experiments dating from 1935 and, since this first observation, the term holocentric chromosome is referred to chromosomes that: i. lack the primary constriction corresponding to centromere observed in monocentric chromosomes [2]; ii. possess multiple kinetochores diffuse along all the chromosomal axis so that microtubules bind to chromosomes along their entire length and move broadside to the pole from the metaphase plate [3]. These chromosomes are also termed holokinetic, because, during cell division, chromatids move apart in parallel and do not form the classical V-shaped figures typical of monocentric chromosomes [4]. Holocentric chromosomes evolved several times during both animal and plant evolution [5] and are currently reported in about eight hundred of species, including plants, insects, arachnids and nematodes [7-9]. As a consequence of their diffuse kinetochores, holocentric chromosomes may stabilize chromosomal fragments favouring karyotype rearrangements [10-11]. However, holocentric chromosome may also present limitations to crossing over causing a restriction of the number of chiasmata in bivalents [12] and may cause a restructuring of meiotic divisions resulting in an inverted meiosis [13].

==Evolution and structure of holocentric chromosomes==
[[File:Image_PlaceHolder.png|thumb|right|Images should be uploaded to wikimedia commons under the CC-BY license.]]

Add text in [[wp:Help:Wiki markup|wiki markup]]. You can easily include [[PLoSWiki:Citing_Sources|references]] from pubmed.&lt;ref name="wodak2012"&gt;{{cite pmid|PMC3315447}}&lt;/ref&gt;

===Evolution of holocentric chromosomes===
Holocentric chromosomes have been described for the first time in 1935 to identify chromosomes with a diffuse kinetochore (or with a diffuse kinetochore activity) making these chromosomes able to bind to microtubules along their entire length [1]. In the last decades, several studies assessed that the same behaviour during mitosis can be observed not only for holocentric/holokinetic chromosomes, but also for polykinetic chromosomes that contain numerous (but discrete) microtubule-binding sites, but the term “holocentric/holokinetic” is still used for both [1, 5, 7].
Before molecular methods became available, the presence of holocentric chromosomes has been evaluated mostly using cytology and, considering that many species are difficult to study cytologically, it can be surmised that the true presence of holocentrism may be underestimated. In addition, there are several taxa, whose chromosomes are still uncharacterized, but their phylogenetic position suggests that they should have holocentric chromosomes [7, 14].
The presence of holocentric chromosomes has been up till now assessed in about 800 species, including insects, plants, arachnids, and nematodes [1, 5, 7] suggesting that generally holocentric chromosomes originated by convergent evolution from ancestors possessing monocentric chromosomes. Interesting exceptions are represented by insects belonging to Oligoneoptera and Neoptera, whose monocentric chromosomes probably evolved from holocentric ancestor in two different and independent events [7].
Evidences of convergent evolution clearly assess that holocentrism is adaptive, but the conditions under which holocentrism may have provided a selective advantage are unclear and probably diverse for different taxa [6-8, 15]. Even if the origin of holokinetic chromosomes is still controversial, Nagaki et al. [16] proposed that holocentrism could have been acquired easily during plant and animal evolution by a slight difference in the kinetochore origin. In particular, they hypothesized that if the direction of kinetochore origin turns by 90° and occurs along the chromosome axes up to the telomeric regions, it is possible to “generate” holocentric chromosomes without any further step.

===Structure of holocentric chromosomes===
A detailed molecular analysis of the structure of holocentric chromosomes is currently available for the nematode Caenorhabditis elegans only [17-18], whereas the presence of true holokinetic nature has been also confirmed in other taxa by the evidence that experimentally induced chromosome fragments continue to attach to the spindle and segregate correctly [3]. For most of the species, data about holocentrism are related to the analysis of the behaviour of chromosomes during anaphase migration since holocentric sister chromatids migrate in parallel to the spindle poles, in contrast to monocentric ones in which pulling forces are exerted on a single chromosomal point and chromosome arms trail behind. As a consequence, chromatids of holocentric chromosomes move apart in parallel and do not form the classical V-shaped figures typical of monocentric ones [4]. Moreover, if a holocentric chromosome is fragmented (for instance by X-ray irradiation), each fragment retains centromere activity and can segregate properly to the poles (Figure 1).

==Holocentric chromosomes in arthropods==
Among arthropods, the presence of holocentric chromosome has been reported in different species belonging to insects (Ephemeroptera, Odonata, Zoraptera, Dermaptera, Psocoptera, Phthiraptera, Thysanoptera, Hemiptera, Trichoptera and Lepidoptera), scorpions (Buthoidea), mites and ticks of the superorder Acariformes and genus Rhipicephalus (Ixodidae) and spiders (Dysderidae and Segestridae) [7, 15]. Despite this widespread occurrence, most of the currently available data on holocentrism is related to aphid and lepidopteran species [2-3, 6, 10-11].
In aphids, holocentric chromosomes have been deeply studied and their ability of stabilizing chromosomal fragments has been associated to their phytophagous life style. Indeed, several plants produce chemicals able to induce DNA damages to pest insects. Nicotine, for instance, is a naturally occurring alkaloid found primarily in members of the solanaceous plant family (including Nicotiana tabacum) that can cause replication fork stress bringing to different DNA damages, including chromosomal fragmentations [19-20]. Similar effects have been also reported by other plant-produced molecules, such as caffeine and ethanol [19-20].
In view of their ability to favour the inheritance of chromosomal fragments, holocentrism has been associated to recurrent changes in the karyotypes of some aphid species and in particular in the peach potato aphid Myzus persicae, where both inter- and intra-individual rearranged karyotypes have been also observed [21-22]. Interestingly, aphids also possess a constitutive expression of the telomerase coding gene so that they can initiate a de novo synthesis of telomere sequences at internal breakpoints, resulting in the stabilization of chromosomal fragments [23-24].
Among non-polyploid animals, Lepidoptera exhibit the highest variance in chromosome number between species within a genus and notable levels of interspecific and intraspecific karyotype variability [13, 25-26]. Lepidoptera indeed tolerate chromosomal variations in view of their holokinetic chromosomes, which facilitate the successful inheritance of novel fission or fusion fragments. As a consequence, Lepidoptera can avoid the deleterious consequences of large-scale chromosomal fission and fusion [13, 25-26]. Nevertheless, they can sometimes tolerate heterozygosity for multiple rearrangements in hybrids between population with differences in their karyotype, raising questions about additional mechanisms that rescue fertility in chromosomal hybrids. In Lepidoptera, therefore, chromosome evolution is believed to play a role in reinforcing speciation [13].
Comparing the genome of lepidopteran species it has been also possible to analyse the effect of holocentrism in term of rate of fixed chromosomal rearrangements. This approach evidenced in Lepidoptera two chromosome breaks per megabase of DNA per Million of years: a rate that is much higher than what observed in Drosophila genus and it is a direct consequence of the holocentric nature of the lepidopteran genomes.

==Holocentric chromosomes in nematodes==
The best known group of holocentric species can be found in the Secernentea class of the nematodes, which includes C. elegans [17-18]. Other nematodes are usually described as holocentric because of their phylogenetic relationship to C. elegans, but real karyotypic evidences are scarce or controversial [29-31].
Nematode development is typically characterized by fixed lineages and a single inappropriate cell death, therefore, it has been suggested that holocentrism could avoid the disastrous consequences of unrepaired chromosome breakage events [32]. 
The availability of several molecular and genomic resources allowed a detailed characterization of C. elegans holocentric chromosomes and in particular the structure of the kinetochore has been molecularly dissected [33-34]. Current data suggest that C. elegans kinetochores form paired lines or plates on opposite faces of condensed mitotic chromosomes [34], where each line represents the diffuse kinetochore of a single chromatid. Transmission electron microscopy of C. elegans chromosomes revealed that the kinetochore has a trilaminar structure very similar to that observed in monocentric chromosomes [34-35]. More than 30 different proteins have been identified as components of the C. elegans kinetochore and half of them was already known as functioning in the kinetochores of monocentric chromosomes. Among these, highly studied proteins include homologues of CENP-C and CENP-A, which are highly conserved structural component of the kinetochore in eukaryotes [35-36]. Contrarily to what generally observed in monocentric chromosomes, in holocentric ones the preferential localization of centromeres within heterochromatic areas is missing together with the presence of specific DNA sequences that in C. elegans are not required for the assembly of a functional kinetochore [35-36]. At this regard, it has been observed that holocentric chromosomes of nematodes are unique because they have a large number of satellites scattered throughout their genome, whereas no scattered satellites are found in the monocentric chromosomes of the nematode Trichinella spiralis [37]. Interestingly, these satellite DNAs are not conserved in their sequences among species suggesting that highly repetitive DNAs may facilitate the formation of kinetochores in view of their repetitiveness rather than for their specific sequence [37].
The absence of a localized centromere prompted several studies to identify proteins that are involved in the sister chromatid cohesion assessing that it is accomplished by a separate complex of conserved proteins, termed cohesin, that is comprised of the core subunits Scc3, Smc1, Smc3 and Scc1. Interestingly, they play the same function in organisms with monocentric chromosomes with an exception related to the subunit Scc1, whose gene in addition to the Scc1 orthologue present three additional paralogous genes [35-36].

==Holocentric chromosomes in plants==
In plants, holocentric chromosomes have been found in zygnematophycean algae [38], in the genera Myristica (Myristicaceae), Chionographis (Melanthiaceae), Cuscuta (Convolvulaceae), and Drosera (Droseraceae) [39-40], in the species Trithuria submersa (Hydatellaceae) Prionium serratum (Thurniaceae) [41-42] and, among higher-plants, in many genera belonging to families Cyperaceae and Juncaceae, including the snowy woodrush Luzula nivea (Juncaceae), the most well-studied holocentric plant [43-44]. 
In Luzula spp, the centromeric activity is localized simultaneously at several evenly spaced sites along each chromosome and chromosomes can be fragmented naturally or by irradiation into smaller (but viable) chromosomes [45]. The presence of rearranged karyotype does not affect fitness, as assessed by studies reporting that Luzula hybrids with parents possessing smaller and larger chromosomes showed the smaller chromosomes aligned and paired with the larger ones [45]. Similarly, in plants belonging to the genus Carex, differentiation of the karyotype has been demonstrated to correlate with genetic divergence within species [47], among populations within species [48] and within populations [49] suggesting that, as previously reported in Lepidoptera [13], holocentric chromosome rearrangements contribute to genetic differentiation at different evolutionary scales in Carex evolution and speciation. 
In plants it has also been suggested that the diffuse kinetochore of holocentric chromosomes may suppress the meiotic drive of centromeric repeats and its negative consequences [18, 44]. In particular, the expansions (or contractions) of centromeric repeats may lead to a larger (or smaller) kinetochore, which attracts more (or fewer) microtubules during meiosis [18, 44]. This hypothesis, that correlates the presence of holocentric chromosomes to centromere drive suppression, is very intriguing but it only explains the evolution of chromosomal holocentrism in meiosis and not in mitosis and this is not trivial considering that some species with holocentric chromosomes may present a restriction of kinetochore activity during meiosis [18].
Ultrastructural analysis of mitotic Luzula elegans chromosomes showed that chromatin containing centromeric histone H3 variant cenH3 (also called CENP-A in mammals) is found at the periphery of each individual chromatid and that microtubules attach to cenH3 [50]. Similarly to what previously reported for C. elegans, in L. elegans centromeres are not made by centromere-associated retrotransposons nor centromere-associated satellite DNAs, but cenH3 proteins seem to be associated with a centromere-specific chromatin folding rather than with specific centromeric DNA sequences [51].
Conservation of elements between mono- and holocentric chromosomes is not limited to centromeric proteins, but it is also extended to epigenetic marks. Indeed, the cell cycle-dependent phosphorylation of serine 10 or serine 28 of H3 (that is typically enriched in peri-centromeric regions of monocentric plant chromosomes) occurs uniformly along the Luzula chromosomes [51].
As previously described in aphids, L. elegans possesses a rapid and efficient de novo telomere formation based on a telomerase-mediated healing process that is active immediately after chromosomal damage by irradiation of chromosomes [52]. Newly formed telomere repeats were cytologically detectable 21 days after irradiation in about 50% of cases with a complete heling of telomere after 3 months favouring the fragment stabilization and karyotype fixation.

==Holocentric chromosomes at meiosis: unusual inverted meiosis to favour crossing over==
More than 120 years ago, van Beneden (1883) and Boveri (1890) described for the first time the meiosis through a careful observation of germ cell formation in the nematode Ascaris species. These observations, together with several further analyses, evidenced that canonical meiosis  consists of a first division (called reductional division) that involves the segregation of chromosomal homologs resulting in the reduction of chromosome number and a second division (defined equational division) consisting in the separation of sister chromatids. A general rule for meiosis is therefore: first homologues, then sisters (Figure 2). 
Ironically, the understanding of the reductional division in meiosis of Ascaris sp. has been obtained studying the holocentric chromosomes which, in many other taxa, follow a reverse order of meiotic division [13, 53-54]. Indeed, as reported in several nematodes, in insects belonging to Hemiptera and Lepidoptera [13, 53-54], in mites [55] and in some flowering plants [8] species with holocentric chromosomes generally present an inverted meiotic sequence, in which segregation of homologs is postponed until the second meiotic division. Furthermore, in most cases of inverted meiosis the absence of a canonical kinetochore structure has been observed, together with a restriction of the kinetic activity to the chromosomal ends [13, 53-54].
These changes are related to the peculiar cohesion occurring in tetrads of the holocentric homologous chromosomes during meiosis that impose obstacles to the releases of chromosomes involved in multiple crossing over events [53-55]. In the holocentric chromosomes of C. elegans female meiosis [56], this problem is circumvented restricting crossing over to form only a single chiasma per bivalent and triggering the redistribution of kinetochore proteins along the bivalent axis forming meiosis-specific cup-like structures that uniformly coat each half bivalent but are excluded from the midbivalent region [56]. During anaphase I C. elegans homologous chromosomes are segregated to the poles by microtubule pushing from the midbivalent regions towards the poles [56].
Differently to what reported in C. elegans, other organisms with holocentric chromosomes, including both plants and insects [13, 53-54], circumvent this problem segregating sister chromatids during meiosis I leading to the term inverted meiosis in which the order of reductional and equational division is inverted in respect to canonical meiosis (Figure 3). In this case therefore the separation of homologous chromosomes follows the segregation of sister chromatids. However, in order to have a successful inverted meiosis, it is necessary that a bipolar orientation of sister kinetochores occurs, together with their attachment to microtubules from opposite spindle poles in meiosis I. This allows the segregation of sister chromatids to opposite poles in anaphase I (equational division), but it requests a mechanism to align and pair homologous chromosomes during the second meiotic division [53-55]. 
Interestingly, the presence of inverted meiosis can also facilitate the proper chromosome segregation in hybrids from parental species with differences in their karyotypes or derived by populations with rearranged karyotype allowing rescuing fertility and viability of the hybrids and promoting a fast karyotype evolution and chromosomal speciation, as reported in Lepidoptera [13].

==Future directions==
It is generally assumed that eukaryotic chromatin possesses some degree of compartimentalization so that the distribution of genes on monocentric chromosomes is generally non-uniform [57]. Conversely,, the study of gene density in the spider mite Tetranychus urticae and in the nematode C. elegans revealed that genes are fairly constant distributed across chromosomes, although some differences are apparent in C. elegans between autosomes and the X chromosome, where genes are at a lower density and more evenly distributed [58-59]. Similarly, cytogenetic results suggested that in the aphid Megoura viciae the distribution of genes was uniform throughout all autosomes, with some differences related to X chromosomes where a certain degree of compartimentalization has been observed [60]. It could be therefore very intriguing to increase data related to gene mapping in species with holocentric chromosomes to confirm this diffuse gene distribution. 
Furthermore, the increasing availability of wholly sequenced genomes of organisms possessing holocentric chromosomes could help to shed light on the molecular machinery involved in the evolution of these peculiar chromosomes. Indeed, holocentric chromosomes evolved in multiple and independent events by convergent evolution [7]. Data from C. elegans clearly suggested that the functioning of centromere and kinetochore in nematodes is based on genes that were already known in monocentric organisms, such as HCP-1, HIM-10, ZW10, CENP-A and CENP-C [33]. The availability of genomics data could therefore allow to dissect at a genome-level the origin of holocentrism in order to better understand if the same genes (or different) have been coopted to favour the shift from mono- to holocentrism.
Lastly, a more detailed study of the holocentric chromosomes evolution could be useful to understand which costs and advantages acted as main drivers in the evolution of the chromosome structure in order to better understand the multiple shifts from mono- to holocentrism (and vice versa) that occurred during both plant and animal evolution, even within recent lineages [61].

==Optional info for Wikipedia==
=== See also (optional) ===
You may suggest some additional relevant wikipedia pages that this article can list when uploaded to Wikipedia if they were not linked to in the main text.
*[[wp:example|example]]

=== Wikipedia pages that should link here (optional) ===
You may suggest some wikipedia pages that should link to this article on Wikipedia.
*[[wp:example|example]]

=== Front page sentence (optional) ===
Newly created/expanded pages can be nominated to have a sentence featured on Wikipedia's front page (see our [[Author_Guide#Did_you_know_(optional)|guidelines here]]).
*Did you know that...

==References==
1.	Schrader F. Notes on the mitotic behavior of long chromosomes. Cytologia. 1935; 6: 422-430.
2.	Mandrioli M, Manicardi GC. Analysis of insect holocentric chromosomes by atomic force microscopy. Hereditas. 2003; 138: 129–132. 
3.	Hughes-Schrader S, Schrader F. The kinetochore of the Hemiptera. Chromosoma. 1961; 12: 327–350.
4.	Wrench DL, Kethley JB, Norton RA. Cytogenetics of holokinetic chromosomes and inverted meiosis: keys to the evolutionary success of mites, with generalization on eukaryotes. In: Houck MA, ed., Mites: Ecological and Evolutionary Analyses of Life-History Patterns. New York: Chapman &amp; Hall, 1994, pp. 282–343.
5.	White MJD. Animal cytology and evolution. Cambridge University Press, Cambridge, 1973.
6.	Mandrioli M, Manicardi GC. Unlocking holocentric chromosomes: new perspectives from comparative and functional genomics? Current Genomics. 2012; 13: 343-349.
7.	Melters DP, Paliulis LV, Korf IF, Chan SW. Holocentric chromosomes: convergent evolution, meiotic adaptations, and genomic analysis. Chromosome Res. 2012; 20: 579-593. 
8.	Zedek F, Bureš P. Holocentric chromosomes: from tolerance to fragmentation to colonization of the land. An Bot. 2018; 121: 9–16.
9.	Benavente R. Holocentric chromosomes of arachnids: presence of kinetochore plates during meiotic divisions. Genetica. 1982; 59: 23–27.
10.	Monti, V, Lombardo, G, Loxdale, H, Manicardi, GC, Mandrioli, M. Continuous occurrence of intra‐individual chromosome rearrangements in the peach potato aphid, Myzus persicae (Sulzer) (Hemiptera: Aphididae). Genetica. 2012; 140: 93– 103.
11.	Manicardi GC, Nardelli A, Mandrioli M. Fast chromosomal evolution and karyotype instability: recurrent chromosomal rearrangements in the peach potato aphid Myzus persicae (Hemiptera, Aphididae). Biol J Linn Soc. 2015; 116: 519-529.
12.	Nokkala S, Kuznetsova VG, Maryanska-Nadachowska A Nokkala C. Holocentric chromosomes in meiosis. I. Restriction of the number of chiasmata in bivalents. Chromosome Res. 2004; 12: 733-739.
13.	Lukhtanov VA, Dincă V, Friberg M, Šíchová J, Olofsson M, Vila R, Marec F, Wiklund C. Versatility of multivalent orientation, inverted meiosis, and rescued fitness in holocentric chromosomal hybrids. Proc Natl Acad Sci. 2018; 115: E9610-E9619.
14.	Bureš P, Zedek F, Marková M. Holocentric chromosomes. In: Wendel J, Greilhuber J, Doležel J, Leitch IJ, eds. Plant genome diversity. vol. 2. Physical structure of plant genomes. Heidelberg: Springer-Verlag, 2013; 187–208.
15.	Escudero M, Ignacio Márquez-Corro J, Hipp AL. The phylogenetic origins and evolutionary history of holocentric chromosomes. System Bot. 2016; 41: 580-585.
16.	Nagaki, K, Kashihara K, Murata M. Visualization of diffuse centromeres with centromere-specific histone H3 in the holocentric plant Luzula nivea. Plant Cell 2005; 17: 1886–1893. 
17.	Howe M, McDonald KL, Albertson DG, Meyer BJ. HIM-10 is required for kinetochore structure and function on Caenorhabditis elegans holocentric chromosomes. J Cell Biol. 2001; 153:1227-1238.
18.	Zedek F, Bureš P. Evidence for centromere drive in the holocentric chromosomes of Caenorhabditis. PLoS ONE. 2012; 7: e30496. 
19.	Richards RI. Fragile and unstable chromosomes in cancer: causes and consequences. Trends Genet. 2001; 17: 339–345.
20.	Freudenreich CH. Molecular mechanisms of chromosome fragility. Chem Biochem Mol Biol. 2005; 18:141–152.
21.	Manicardi GC, Mandrioli M, Blackman RL. The cytogenetic architecture of the aphid genome. Biol Rev. 2015; 90: 112-25.
22.	Monti V, Mandrioli M, Rivi M, Manicardi GC. The vanishing clone: occurrence of repeated chromosome fragmentations in the aphid Myzus persicae (Homoptera, Aphididae). Biol J Linn Soc. 2012; 105: 350-358. 
23.	Monti, V, Giusti, M., Bizzaro D, Manicardi GC, Mandrioli M. Presence of a functional (TTAGG) n telomere-telomerase system in aphids. Chrom Res. 2011; 19: 625-633.
24.	Mandrioli M, Borsatti, F. Analysis of heterochromatic epigenetic markers in the holocentric chromosomes of the aphid Acyrthosiphon pisum. Chrom Res. 2007; 15: 1015-1022.
25.	Marec F, Tothova A, Sahara K, Traut W. Meiotic pairing of sex chromosome fragments and its relation to atypical transmission of a sex-linked marker in Ephestia kuehniella (Insecta: Lepidoptera). Heredity. 2001; 87: 659–671.
26.	Hill J. Rastas P, Hornett EA, Neethiraj R, Clark N, Morehouse N, de la Paz Celorio-Mancera M, Cols JC, Dircksen H, Meslin C, Keehnen N, Pruisscher P, Sikkink K, Vives M, Vogel H, Wiklund C, Woronik A, Boggs CL, Nylin S, Wheat CV. Unprecedented reorganization of holocentric chromosomes provides insights into the enigma of lepidopteran chromosome evolution. Science Adv. 2019; 5: eaau3648.
27.	d'Alençon E, Sezutsu H, Legeai F, Permal E, Bernard-Samain S, Gimenez S, Gagneur C, Cousserans F, Shimomura M, Brun-Barale A, Flutre T, Couloux A, East P, Gordon K, Mita K, Quesneville H, Fournier P, Feyereisen R. Extensive synteny conservation of holocentric chromosomes in Lepidoptera despite high rates of local genome rearrangements. Proc Natl Acad Sci USA. 2010; 107: 7680–7685.
28.	Lukhtanov VA, Dincă V, Talavera G, Vila R. Unprecedented within-species chromosome number cline in the Wood White butterfly Leptidea sinapis and its significance for karyotype evolution and speciation. BMC Evol Biol. 2011; 11:109.
29.	Mutafova T, Dimitrova Y, Komandarev S. The karyotype of four Trichinella species. Z Parasitenkd. 1982; 67: 115–120.
30.	Spakulová M, Králová I, Cutillas C. Studies on the karyotype and gametogenesis in Trichuris muris. J Helminthol. 1994; 68: 67–72.
31.	Post R. The chromosomes of the Filariae. Filaria J. 2005; 4:10.
32.	Pimpinelli S, Goday C. Unusual kinetochores and chromatin diminution in Parascaris. Trends Genet. 1989; 5: 310–315.
33.	Dernburg AF. Here, there, and everywhere: kinetochore function on holocentric chromosomes. J Cell Biol. 2001; 153: F33-F38.
34.	Maddox PS, Oegema K, Desai A, Cheeseman IM. "Holo"er than thou: Chromosome segregation and kinetochore function in C. elegans. Chrom Res. 2004; 12: 641-653. 
35.	Albertson DG, Thomson JN. The kinetochores of Caenorhabditis elegans. Chromosoma. 1982; 86: 409–428.
36.	Monen J, Maddox PS, Hyndman F, Qegema K, Desai A. Differential role of CENP-A in the segregation of holocentric C. elegans chromosomes during meiosis and mitosis. Nature Cell Biol. 2005; 7: 1248–1255.
37.	Subirana JA, Messeguer X. A satellite explosion in the genome of holocentric nematodes. PLoS ONE. 2013; 8: e62221. 
38.	Godward MBE. The chromosomes of the algae (ed. Godward, M. B. E.). Conjugales. Edward Arnold, London. 1966; pp. 24 –51.
39.	Luceño M, Vanzela ALL, Guerra M. Cytotaxonomic studies in Brazilian Rhynchospora (Cyperaceae), a genus exhibiting holocentric chromosomes. Can J Bot. 1998; 76: 440–449.
40.	Kuta E, Bohanec B, Dubas E, Vizintin L, Przywara L. Chromosome and nuclear DNA study on Luzula - a genus with holokinetic chromosomes. Genome. 2004; 47: 246–256.
41.	Kynast RG, Joseph JA, Pellicer J, Ramsay MM, Rudall PJ. Chromosome behavior at the base of the angiosperm radiation: karyology of Trithuria submersa (Hydatellaceae, Nymphaeales). Amer J Bot. 2014; 101:1447–1455.
42.	Zedek F, Veselý P, Horová L, Bureš P. Flow cytometry may allow microscope-independent detection of holocentric chromosomes in plants. Sci Rep. 2016; 6: e27161.
43.	Haizel T, Lim YK, Leitch AR, Moore G. Molecular analysis of holocentric centromeres of Luzula species. Cytogenet Genome Res. 2005; 109: 134-143.
44.	Zedek F, Bures P. Absence of positive selection on CenH3 in Luzula suggests that holokinetic chromosomes may suppress centromere drive. An Bot. 2016; 118: 1347-1352.
45.	Madej A, Kuta E. Holokinetic chromosomes of Luzula luzuloides (Juncaceae) in callus culture. Acta Biol Cracoviensia Ser Bot. 2001; 43:33-43.
46.	Nordenskiold H. Tetrad analysis and course of meiosis in three hybrids of Luzula campestris. Hereditas. 1961; 47: 203–238.
47.	Escudero M, Vargas P, Arens P, Ouborg J, Luceño M. The east–west–north colonization history of the Mediterranean and Europe by the coastal plant Carex extensa (Cyperaceae). Mol Ecol. 2010; 19: 352-370.
48.	Hipp AL, Rothrock PE, Roalson EH. The evolution of chromosome arrangements in Carex (Cyperaceae). Bot Rev. 2009; 75: 96-109.
49.	Escudero M, Weber JA, Hipp AL. Species coherence in the face of karyotype diversifi cation in holocentric organisms: the case of a cytogenetically variable sedge (Carex scoparia, Cyperaceae). An Bot. 2013; 112: 515 – 526.
50.	Wanner G, Schroeder-Reiter E, Ma W, Houben A, Schubert V. The ultrastructure of mono- and holocentric plant centromeres: an immunological investigation by structured illumination microscopy and scanning electron microscopy. Chromosoma. 2015; 124: 503-517.
51.	Cuacos M, H Franklin FC, Heckmann S. Atypical centromeres in plants-what they can tell us. Front Plant Sci. 2015; 26: 913.
52.	Jankowska M, Fuchs J, Klocke E, Fojtová M, Polanská P, Fajkus J. Holokinetic centromeres and efficient telomere healing enable rapid karyotype evolution. Chromosoma. 2015; 124: 519-528.
53.	Bogdanov YF. Inverted meiosis and its place in the evolution of sexual reproduction pathways. Rus J Genetics. 2016; 52: 473-490.
54.	Viera A, Page J, Rufas JS. Inverted meiosis: the true bugs as a model to study. Genome Dyn. 2009; 5:137-156.
55.	Vanzela ALL, Cuadrado A, Guerra M. Localization of 45S rDNA and telomeric sites on holocentric chromosomes of Rhynchospora tenuis (Cyperaceae). Genet Mol Biol. 2003; 26, 199-201.
56.	Martinez-Perez E, Schvarzstein M, Barroso C, Lightfoot J, Dernburg AF, Villeneuve AM. Crossovers trigger a remodeling of meiotic chromosome axis composition that is linked to two-step loss of sister chromatid cohesion. Genes Dev. 2008; 22: 2886–2901.
57.	Bernardi G, Olofsson B, Filipski J, Zerial M, Salinas J, Cuny G, Meunier-Rotival M, Rodier, F. The mosaic genome of warm-blooded vertebrates. Science. 1985; 228: 953-958.
58.	Grbic M, Van Leeuwen T, Clark RM, Rombauts S, Rouzé P, Grbic V, Osborne EJ, Dermauw W, Ngoc PC, Ortego F, Hernández-Crespo P, Diaz I, Martinez M, Navajas M, Sucena É, Magalhães S, Nagy L, Pace RM, Djuranović S, Smagghe G, Iga M, Christiaens O, Veenstra JA, Ewer J, Pires-daSilva A, Roch F, Cazaux M, Navarro M, Zhurov V, Fawcett JA, Bonnet E, Martens C, Baele G, Wissler L, Tirry L, Blais C, Demeestere K, Henz SR, Gregory TR, Mathieu J, Verdon L, Farinelli L, Schmutz, J, Lindquist E, Feyereisen R, Van de Peer Y. The genome of Tetranychus urticae reveals herbivorous pest adaptations. Nature. 2011; 479, 487-492.
59.	The C. elegans Sequencing Consortium. Genome sequence of the nematode C. elegans:  a platform for investigating biology. Science. 1998; 282, 2012-2018. 
60.	Manicardi GC, Mandrioli M, Bizzaro D, Bianchi U. Patterns of DNase I sensitivity in the  holocentric chromosomes of the aphid Megoura viciae. Genome. 1998; 41: 169-172.
61.	Márquez-Corro J, Escudero M, Luceño M. Do holocentric chromosomes represent an evolutionary advantage? A study of paired analyses of diversification rates of lineages with holocentric chromosomes and their monocentric closest relatives. Chromosome Res. 2018; 26: 139-152.</text>
      <sha1>gn77x7k28eb4snrtodf8ta7mirqnyjg</sha1>
    </revision>
    <revision>
      <id>7947</id>
      <parentid>7946</parentid>
      <timestamp>2019-08-05T09:19:12Z</timestamp>
      <contributor>
        <username>Mandriol</username>
        <id>144</id>
      </contributor>
      <comment>/* References */</comment>
      <model>wikitext</model>
      <format>text/x-wiki</format>
      <text xml:space="preserve" bytes="21729">{{author
|first1       = Mauro
|last1        = Mandrioli
|department1  = Dept. Life Sciences
|institution1 = [[WP:University of Modena and Reggio Emilia|University of Modena and Reggio Emilia]]
|address1     = Modena, Italy
|username1    = User:mandriol
|orcid1       = 0000-0002-2611-9777

|first2       = Gian Carlo
|last2        = Manicardi
|department2  = Dept. Life Sciences
|institution2 = [[WP:University of Modena and Reggio Emilia|University of Modena and Reggio Emilia]]
|address2     = Reggio Emilia, Italy
|username2    = User: manicardi
|orcid2       = 0000-0002-9383-1190
}}

==Abstract==
Holocentric chromosomes possess multiple kinetochores along their length rather than the single centromere typical of other chromosomes [1]. They have been described for the first time in cytogenetic experiments dating from 1935 and, since this first observation, the term holocentric chromosome is referred to chromosomes that: i. lack the primary constriction corresponding to centromere observed in monocentric chromosomes [2]; ii. possess multiple kinetochores diffuse along all the chromosomal axis so that microtubules bind to chromosomes along their entire length and move broadside to the pole from the metaphase plate [3]. These chromosomes are also termed holokinetic, because, during cell division, chromatids move apart in parallel and do not form the classical V-shaped figures typical of monocentric chromosomes [4]. Holocentric chromosomes evolved several times during both animal and plant evolution [5] and are currently reported in about eight hundred of species, including plants, insects, arachnids and nematodes [7-9]. As a consequence of their diffuse kinetochores, holocentric chromosomes may stabilize chromosomal fragments favouring karyotype rearrangements [10-11]. However, holocentric chromosome may also present limitations to crossing over causing a restriction of the number of chiasmata in bivalents [12] and may cause a restructuring of meiotic divisions resulting in an inverted meiosis [13].

==Evolution and structure of holocentric chromosomes==
[[File:Image_PlaceHolder.png|thumb|right|Images should be uploaded to wikimedia commons under the CC-BY license.]]

Add text in [[wp:Help:Wiki markup|wiki markup]]. You can easily include [[PLoSWiki:Citing_Sources|references]] from pubmed.&lt;ref name="wodak2012"&gt;{{cite pmid|PMC3315447}}&lt;/ref&gt;

===Evolution of holocentric chromosomes===
Holocentric chromosomes have been described for the first time in 1935 to identify chromosomes with a diffuse kinetochore (or with a diffuse kinetochore activity) making these chromosomes able to bind to microtubules along their entire length [1]. In the last decades, several studies assessed that the same behaviour during mitosis can be observed not only for holocentric/holokinetic chromosomes, but also for polykinetic chromosomes that contain numerous (but discrete) microtubule-binding sites, but the term “holocentric/holokinetic” is still used for both [1, 5, 7].
Before molecular methods became available, the presence of holocentric chromosomes has been evaluated mostly using cytology and, considering that many species are difficult to study cytologically, it can be surmised that the true presence of holocentrism may be underestimated. In addition, there are several taxa, whose chromosomes are still uncharacterized, but their phylogenetic position suggests that they should have holocentric chromosomes [7, 14].
The presence of holocentric chromosomes has been up till now assessed in about 800 species, including insects, plants, arachnids, and nematodes [1, 5, 7] suggesting that generally holocentric chromosomes originated by convergent evolution from ancestors possessing monocentric chromosomes. Interesting exceptions are represented by insects belonging to Oligoneoptera and Neoptera, whose monocentric chromosomes probably evolved from holocentric ancestor in two different and independent events [7].
Evidences of convergent evolution clearly assess that holocentrism is adaptive, but the conditions under which holocentrism may have provided a selective advantage are unclear and probably diverse for different taxa [6-8, 15]. Even if the origin of holokinetic chromosomes is still controversial, Nagaki et al. [16] proposed that holocentrism could have been acquired easily during plant and animal evolution by a slight difference in the kinetochore origin. In particular, they hypothesized that if the direction of kinetochore origin turns by 90° and occurs along the chromosome axes up to the telomeric regions, it is possible to “generate” holocentric chromosomes without any further step.

===Structure of holocentric chromosomes===
A detailed molecular analysis of the structure of holocentric chromosomes is currently available for the nematode Caenorhabditis elegans only [17-18], whereas the presence of true holokinetic nature has been also confirmed in other taxa by the evidence that experimentally induced chromosome fragments continue to attach to the spindle and segregate correctly [3]. For most of the species, data about holocentrism are related to the analysis of the behaviour of chromosomes during anaphase migration since holocentric sister chromatids migrate in parallel to the spindle poles, in contrast to monocentric ones in which pulling forces are exerted on a single chromosomal point and chromosome arms trail behind. As a consequence, chromatids of holocentric chromosomes move apart in parallel and do not form the classical V-shaped figures typical of monocentric ones [4]. Moreover, if a holocentric chromosome is fragmented (for instance by X-ray irradiation), each fragment retains centromere activity and can segregate properly to the poles (Figure 1).

==Holocentric chromosomes in arthropods==
Among arthropods, the presence of holocentric chromosome has been reported in different species belonging to insects (Ephemeroptera, Odonata, Zoraptera, Dermaptera, Psocoptera, Phthiraptera, Thysanoptera, Hemiptera, Trichoptera and Lepidoptera), scorpions (Buthoidea), mites and ticks of the superorder Acariformes and genus Rhipicephalus (Ixodidae) and spiders (Dysderidae and Segestridae) [7, 15]. Despite this widespread occurrence, most of the currently available data on holocentrism is related to aphid and lepidopteran species [2-3, 6, 10-11].
In aphids, holocentric chromosomes have been deeply studied and their ability of stabilizing chromosomal fragments has been associated to their phytophagous life style. Indeed, several plants produce chemicals able to induce DNA damages to pest insects. Nicotine, for instance, is a naturally occurring alkaloid found primarily in members of the solanaceous plant family (including Nicotiana tabacum) that can cause replication fork stress bringing to different DNA damages, including chromosomal fragmentations [19-20]. Similar effects have been also reported by other plant-produced molecules, such as caffeine and ethanol [19-20].
In view of their ability to favour the inheritance of chromosomal fragments, holocentrism has been associated to recurrent changes in the karyotypes of some aphid species and in particular in the peach potato aphid Myzus persicae, where both inter- and intra-individual rearranged karyotypes have been also observed [21-22]. Interestingly, aphids also possess a constitutive expression of the telomerase coding gene so that they can initiate a de novo synthesis of telomere sequences at internal breakpoints, resulting in the stabilization of chromosomal fragments [23-24].
Among non-polyploid animals, Lepidoptera exhibit the highest variance in chromosome number between species within a genus and notable levels of interspecific and intraspecific karyotype variability [13, 25-26]. Lepidoptera indeed tolerate chromosomal variations in view of their holokinetic chromosomes, which facilitate the successful inheritance of novel fission or fusion fragments. As a consequence, Lepidoptera can avoid the deleterious consequences of large-scale chromosomal fission and fusion [13, 25-26]. Nevertheless, they can sometimes tolerate heterozygosity for multiple rearrangements in hybrids between population with differences in their karyotype, raising questions about additional mechanisms that rescue fertility in chromosomal hybrids. In Lepidoptera, therefore, chromosome evolution is believed to play a role in reinforcing speciation [13].
Comparing the genome of lepidopteran species it has been also possible to analyse the effect of holocentrism in term of rate of fixed chromosomal rearrangements. This approach evidenced in Lepidoptera two chromosome breaks per megabase of DNA per Million of years: a rate that is much higher than what observed in Drosophila genus and it is a direct consequence of the holocentric nature of the lepidopteran genomes.

==Holocentric chromosomes in nematodes==
The best known group of holocentric species can be found in the Secernentea class of the nematodes, which includes C. elegans [17-18]. Other nematodes are usually described as holocentric because of their phylogenetic relationship to C. elegans, but real karyotypic evidences are scarce or controversial [29-31].
Nematode development is typically characterized by fixed lineages and a single inappropriate cell death, therefore, it has been suggested that holocentrism could avoid the disastrous consequences of unrepaired chromosome breakage events [32]. 
The availability of several molecular and genomic resources allowed a detailed characterization of C. elegans holocentric chromosomes and in particular the structure of the kinetochore has been molecularly dissected [33-34]. Current data suggest that C. elegans kinetochores form paired lines or plates on opposite faces of condensed mitotic chromosomes [34], where each line represents the diffuse kinetochore of a single chromatid. Transmission electron microscopy of C. elegans chromosomes revealed that the kinetochore has a trilaminar structure very similar to that observed in monocentric chromosomes [34-35]. More than 30 different proteins have been identified as components of the C. elegans kinetochore and half of them was already known as functioning in the kinetochores of monocentric chromosomes. Among these, highly studied proteins include homologues of CENP-C and CENP-A, which are highly conserved structural component of the kinetochore in eukaryotes [35-36]. Contrarily to what generally observed in monocentric chromosomes, in holocentric ones the preferential localization of centromeres within heterochromatic areas is missing together with the presence of specific DNA sequences that in C. elegans are not required for the assembly of a functional kinetochore [35-36]. At this regard, it has been observed that holocentric chromosomes of nematodes are unique because they have a large number of satellites scattered throughout their genome, whereas no scattered satellites are found in the monocentric chromosomes of the nematode Trichinella spiralis [37]. Interestingly, these satellite DNAs are not conserved in their sequences among species suggesting that highly repetitive DNAs may facilitate the formation of kinetochores in view of their repetitiveness rather than for their specific sequence [37].
The absence of a localized centromere prompted several studies to identify proteins that are involved in the sister chromatid cohesion assessing that it is accomplished by a separate complex of conserved proteins, termed cohesin, that is comprised of the core subunits Scc3, Smc1, Smc3 and Scc1. Interestingly, they play the same function in organisms with monocentric chromosomes with an exception related to the subunit Scc1, whose gene in addition to the Scc1 orthologue present three additional paralogous genes [35-36].

==Holocentric chromosomes in plants==
In plants, holocentric chromosomes have been found in zygnematophycean algae [38], in the genera Myristica (Myristicaceae), Chionographis (Melanthiaceae), Cuscuta (Convolvulaceae), and Drosera (Droseraceae) [39-40], in the species Trithuria submersa (Hydatellaceae) Prionium serratum (Thurniaceae) [41-42] and, among higher-plants, in many genera belonging to families Cyperaceae and Juncaceae, including the snowy woodrush Luzula nivea (Juncaceae), the most well-studied holocentric plant [43-44]. 
In Luzula spp, the centromeric activity is localized simultaneously at several evenly spaced sites along each chromosome and chromosomes can be fragmented naturally or by irradiation into smaller (but viable) chromosomes [45]. The presence of rearranged karyotype does not affect fitness, as assessed by studies reporting that Luzula hybrids with parents possessing smaller and larger chromosomes showed the smaller chromosomes aligned and paired with the larger ones [45]. Similarly, in plants belonging to the genus Carex, differentiation of the karyotype has been demonstrated to correlate with genetic divergence within species [47], among populations within species [48] and within populations [49] suggesting that, as previously reported in Lepidoptera [13], holocentric chromosome rearrangements contribute to genetic differentiation at different evolutionary scales in Carex evolution and speciation. 
In plants it has also been suggested that the diffuse kinetochore of holocentric chromosomes may suppress the meiotic drive of centromeric repeats and its negative consequences [18, 44]. In particular, the expansions (or contractions) of centromeric repeats may lead to a larger (or smaller) kinetochore, which attracts more (or fewer) microtubules during meiosis [18, 44]. This hypothesis, that correlates the presence of holocentric chromosomes to centromere drive suppression, is very intriguing but it only explains the evolution of chromosomal holocentrism in meiosis and not in mitosis and this is not trivial considering that some species with holocentric chromosomes may present a restriction of kinetochore activity during meiosis [18].
Ultrastructural analysis of mitotic Luzula elegans chromosomes showed that chromatin containing centromeric histone H3 variant cenH3 (also called CENP-A in mammals) is found at the periphery of each individual chromatid and that microtubules attach to cenH3 [50]. Similarly to what previously reported for C. elegans, in L. elegans centromeres are not made by centromere-associated retrotransposons nor centromere-associated satellite DNAs, but cenH3 proteins seem to be associated with a centromere-specific chromatin folding rather than with specific centromeric DNA sequences [51].
Conservation of elements between mono- and holocentric chromosomes is not limited to centromeric proteins, but it is also extended to epigenetic marks. Indeed, the cell cycle-dependent phosphorylation of serine 10 or serine 28 of H3 (that is typically enriched in peri-centromeric regions of monocentric plant chromosomes) occurs uniformly along the Luzula chromosomes [51].
As previously described in aphids, L. elegans possesses a rapid and efficient de novo telomere formation based on a telomerase-mediated healing process that is active immediately after chromosomal damage by irradiation of chromosomes [52]. Newly formed telomere repeats were cytologically detectable 21 days after irradiation in about 50% of cases with a complete heling of telomere after 3 months favouring the fragment stabilization and karyotype fixation.

==Holocentric chromosomes at meiosis: unusual inverted meiosis to favour crossing over==
More than 120 years ago, van Beneden (1883) and Boveri (1890) described for the first time the meiosis through a careful observation of germ cell formation in the nematode Ascaris species. These observations, together with several further analyses, evidenced that canonical meiosis  consists of a first division (called reductional division) that involves the segregation of chromosomal homologs resulting in the reduction of chromosome number and a second division (defined equational division) consisting in the separation of sister chromatids. A general rule for meiosis is therefore: first homologues, then sisters (Figure 2). 
Ironically, the understanding of the reductional division in meiosis of Ascaris sp. has been obtained studying the holocentric chromosomes which, in many other taxa, follow a reverse order of meiotic division [13, 53-54]. Indeed, as reported in several nematodes, in insects belonging to Hemiptera and Lepidoptera [13, 53-54], in mites [55] and in some flowering plants [8] species with holocentric chromosomes generally present an inverted meiotic sequence, in which segregation of homologs is postponed until the second meiotic division. Furthermore, in most cases of inverted meiosis the absence of a canonical kinetochore structure has been observed, together with a restriction of the kinetic activity to the chromosomal ends [13, 53-54].
These changes are related to the peculiar cohesion occurring in tetrads of the holocentric homologous chromosomes during meiosis that impose obstacles to the releases of chromosomes involved in multiple crossing over events [53-55]. In the holocentric chromosomes of C. elegans female meiosis [56], this problem is circumvented restricting crossing over to form only a single chiasma per bivalent and triggering the redistribution of kinetochore proteins along the bivalent axis forming meiosis-specific cup-like structures that uniformly coat each half bivalent but are excluded from the midbivalent region [56]. During anaphase I C. elegans homologous chromosomes are segregated to the poles by microtubule pushing from the midbivalent regions towards the poles [56].
Differently to what reported in C. elegans, other organisms with holocentric chromosomes, including both plants and insects [13, 53-54], circumvent this problem segregating sister chromatids during meiosis I leading to the term inverted meiosis in which the order of reductional and equational division is inverted in respect to canonical meiosis (Figure 3). In this case therefore the separation of homologous chromosomes follows the segregation of sister chromatids. However, in order to have a successful inverted meiosis, it is necessary that a bipolar orientation of sister kinetochores occurs, together with their attachment to microtubules from opposite spindle poles in meiosis I. This allows the segregation of sister chromatids to opposite poles in anaphase I (equational division), but it requests a mechanism to align and pair homologous chromosomes during the second meiotic division [53-55]. 
Interestingly, the presence of inverted meiosis can also facilitate the proper chromosome segregation in hybrids from parental species with differences in their karyotypes or derived by populations with rearranged karyotype allowing rescuing fertility and viability of the hybrids and promoting a fast karyotype evolution and chromosomal speciation, as reported in Lepidoptera [13].

==Future directions==
It is generally assumed that eukaryotic chromatin possesses some degree of compartimentalization so that the distribution of genes on monocentric chromosomes is generally non-uniform [57]. Conversely,, the study of gene density in the spider mite Tetranychus urticae and in the nematode C. elegans revealed that genes are fairly constant distributed across chromosomes, although some differences are apparent in C. elegans between autosomes and the X chromosome, where genes are at a lower density and more evenly distributed [58-59]. Similarly, cytogenetic results suggested that in the aphid Megoura viciae the distribution of genes was uniform throughout all autosomes, with some differences related to X chromosomes where a certain degree of compartimentalization has been observed [60]. It could be therefore very intriguing to increase data related to gene mapping in species with holocentric chromosomes to confirm this diffuse gene distribution. 
Furthermore, the increasing availability of wholly sequenced genomes of organisms possessing holocentric chromosomes could help to shed light on the molecular machinery involved in the evolution of these peculiar chromosomes. Indeed, holocentric chromosomes evolved in multiple and independent events by convergent evolution [7]. Data from C. elegans clearly suggested that the functioning of centromere and kinetochore in nematodes is based on genes that were already known in monocentric organisms, such as HCP-1, HIM-10, ZW10, CENP-A and CENP-C [33]. The availability of genomics data could therefore allow to dissect at a genome-level the origin of holocentrism in order to better understand if the same genes (or different) have been coopted to favour the shift from mono- to holocentrism.
Lastly, a more detailed study of the holocentric chromosomes evolution could be useful to understand which costs and advantages acted as main drivers in the evolution of the chromosome structure in order to better understand the multiple shifts from mono- to holocentrism (and vice versa) that occurred during both plant and animal evolution, even within recent lineages [61].

==Optional info for Wikipedia==
=== See also (optional) ===
You may suggest some additional relevant wikipedia pages that this article can list when uploaded to Wikipedia if they were not linked to in the main text.
*[[wp:example|example]]

=== Wikipedia pages that should link here (optional) ===
You may suggest some wikipedia pages that should link to this article on Wikipedia.
*[[wp:example|example]]

=== Front page sentence (optional) ===
Newly created/expanded pages can be nominated to have a sentence featured on Wikipedia's front page (see our [[Author_Guide#Did_you_know_(optional)|guidelines here]]).
*Did you know that...

==References==</text>
      <sha1>alfzxnhmkl3a310ezrlyz1rl53avsen</sha1>
    </revision>
    <revision>
      <id>7948</id>
      <parentid>7947</parentid>
      <timestamp>2019-08-05T09:23:07Z</timestamp>
      <contributor>
        <username>Mandriol</username>
        <id>144</id>
      </contributor>
      <comment>/* References */</comment>
      <model>wikitext</model>
      <format>text/x-wiki</format>
      <text xml:space="preserve" bytes="33142">{{author
|first1       = Mauro
|last1        = Mandrioli
|department1  = Dept. Life Sciences
|institution1 = [[WP:University of Modena and Reggio Emilia|University of Modena and Reggio Emilia]]
|address1     = Modena, Italy
|username1    = User:mandriol
|orcid1       = 0000-0002-2611-9777

|first2       = Gian Carlo
|last2        = Manicardi
|department2  = Dept. Life Sciences
|institution2 = [[WP:University of Modena and Reggio Emilia|University of Modena and Reggio Emilia]]
|address2     = Reggio Emilia, Italy
|username2    = User: manicardi
|orcid2       = 0000-0002-9383-1190
}}

==Abstract==
Holocentric chromosomes possess multiple kinetochores along their length rather than the single centromere typical of other chromosomes [1]. They have been described for the first time in cytogenetic experiments dating from 1935 and, since this first observation, the term holocentric chromosome is referred to chromosomes that: i. lack the primary constriction corresponding to centromere observed in monocentric chromosomes [2]; ii. possess multiple kinetochores diffuse along all the chromosomal axis so that microtubules bind to chromosomes along their entire length and move broadside to the pole from the metaphase plate [3]. These chromosomes are also termed holokinetic, because, during cell division, chromatids move apart in parallel and do not form the classical V-shaped figures typical of monocentric chromosomes [4]. Holocentric chromosomes evolved several times during both animal and plant evolution [5] and are currently reported in about eight hundred of species, including plants, insects, arachnids and nematodes [7-9]. As a consequence of their diffuse kinetochores, holocentric chromosomes may stabilize chromosomal fragments favouring karyotype rearrangements [10-11]. However, holocentric chromosome may also present limitations to crossing over causing a restriction of the number of chiasmata in bivalents [12] and may cause a restructuring of meiotic divisions resulting in an inverted meiosis [13].

==Evolution and structure of holocentric chromosomes==
[[File:Image_PlaceHolder.png|thumb|right|Images should be uploaded to wikimedia commons under the CC-BY license.]]

Add text in [[wp:Help:Wiki markup|wiki markup]]. You can easily include [[PLoSWiki:Citing_Sources|references]] from pubmed.&lt;ref name="wodak2012"&gt;{{cite pmid|PMC3315447}}&lt;/ref&gt;

===Evolution of holocentric chromosomes===
Holocentric chromosomes have been described for the first time in 1935 to identify chromosomes with a diffuse kinetochore (or with a diffuse kinetochore activity) making these chromosomes able to bind to microtubules along their entire length [1]. In the last decades, several studies assessed that the same behaviour during mitosis can be observed not only for holocentric/holokinetic chromosomes, but also for polykinetic chromosomes that contain numerous (but discrete) microtubule-binding sites, but the term “holocentric/holokinetic” is still used for both [1, 5, 7].
Before molecular methods became available, the presence of holocentric chromosomes has been evaluated mostly using cytology and, considering that many species are difficult to study cytologically, it can be surmised that the true presence of holocentrism may be underestimated. In addition, there are several taxa, whose chromosomes are still uncharacterized, but their phylogenetic position suggests that they should have holocentric chromosomes [7, 14].
The presence of holocentric chromosomes has been up till now assessed in about 800 species, including insects, plants, arachnids, and nematodes [1, 5, 7] suggesting that generally holocentric chromosomes originated by convergent evolution from ancestors possessing monocentric chromosomes. Interesting exceptions are represented by insects belonging to Oligoneoptera and Neoptera, whose monocentric chromosomes probably evolved from holocentric ancestor in two different and independent events [7].
Evidences of convergent evolution clearly assess that holocentrism is adaptive, but the conditions under which holocentrism may have provided a selective advantage are unclear and probably diverse for different taxa [6-8, 15]. Even if the origin of holokinetic chromosomes is still controversial, Nagaki et al. [16] proposed that holocentrism could have been acquired easily during plant and animal evolution by a slight difference in the kinetochore origin. In particular, they hypothesized that if the direction of kinetochore origin turns by 90° and occurs along the chromosome axes up to the telomeric regions, it is possible to “generate” holocentric chromosomes without any further step.

===Structure of holocentric chromosomes===
A detailed molecular analysis of the structure of holocentric chromosomes is currently available for the nematode Caenorhabditis elegans only [17-18], whereas the presence of true holokinetic nature has been also confirmed in other taxa by the evidence that experimentally induced chromosome fragments continue to attach to the spindle and segregate correctly [3]. For most of the species, data about holocentrism are related to the analysis of the behaviour of chromosomes during anaphase migration since holocentric sister chromatids migrate in parallel to the spindle poles, in contrast to monocentric ones in which pulling forces are exerted on a single chromosomal point and chromosome arms trail behind. As a consequence, chromatids of holocentric chromosomes move apart in parallel and do not form the classical V-shaped figures typical of monocentric ones [4]. Moreover, if a holocentric chromosome is fragmented (for instance by X-ray irradiation), each fragment retains centromere activity and can segregate properly to the poles (Figure 1).

==Holocentric chromosomes in arthropods==
Among arthropods, the presence of holocentric chromosome has been reported in different species belonging to insects (Ephemeroptera, Odonata, Zoraptera, Dermaptera, Psocoptera, Phthiraptera, Thysanoptera, Hemiptera, Trichoptera and Lepidoptera), scorpions (Buthoidea), mites and ticks of the superorder Acariformes and genus Rhipicephalus (Ixodidae) and spiders (Dysderidae and Segestridae) [7, 15]. Despite this widespread occurrence, most of the currently available data on holocentrism is related to aphid and lepidopteran species [2-3, 6, 10-11].
In aphids, holocentric chromosomes have been deeply studied and their ability of stabilizing chromosomal fragments has been associated to their phytophagous life style. Indeed, several plants produce chemicals able to induce DNA damages to pest insects. Nicotine, for instance, is a naturally occurring alkaloid found primarily in members of the solanaceous plant family (including Nicotiana tabacum) that can cause replication fork stress bringing to different DNA damages, including chromosomal fragmentations [19-20]. Similar effects have been also reported by other plant-produced molecules, such as caffeine and ethanol [19-20].
In view of their ability to favour the inheritance of chromosomal fragments, holocentrism has been associated to recurrent changes in the karyotypes of some aphid species and in particular in the peach potato aphid Myzus persicae, where both inter- and intra-individual rearranged karyotypes have been also observed [21-22]. Interestingly, aphids also possess a constitutive expression of the telomerase coding gene so that they can initiate a de novo synthesis of telomere sequences at internal breakpoints, resulting in the stabilization of chromosomal fragments [23-24].
Among non-polyploid animals, Lepidoptera exhibit the highest variance in chromosome number between species within a genus and notable levels of interspecific and intraspecific karyotype variability [13, 25-26]. Lepidoptera indeed tolerate chromosomal variations in view of their holokinetic chromosomes, which facilitate the successful inheritance of novel fission or fusion fragments. As a consequence, Lepidoptera can avoid the deleterious consequences of large-scale chromosomal fission and fusion [13, 25-26]. Nevertheless, they can sometimes tolerate heterozygosity for multiple rearrangements in hybrids between population with differences in their karyotype, raising questions about additional mechanisms that rescue fertility in chromosomal hybrids. In Lepidoptera, therefore, chromosome evolution is believed to play a role in reinforcing speciation [13].
Comparing the genome of lepidopteran species it has been also possible to analyse the effect of holocentrism in term of rate of fixed chromosomal rearrangements. This approach evidenced in Lepidoptera two chromosome breaks per megabase of DNA per Million of years: a rate that is much higher than what observed in Drosophila genus and it is a direct consequence of the holocentric nature of the lepidopteran genomes.

==Holocentric chromosomes in nematodes==
The best known group of holocentric species can be found in the Secernentea class of the nematodes, which includes C. elegans [17-18]. Other nematodes are usually described as holocentric because of their phylogenetic relationship to C. elegans, but real karyotypic evidences are scarce or controversial [29-31].
Nematode development is typically characterized by fixed lineages and a single inappropriate cell death, therefore, it has been suggested that holocentrism could avoid the disastrous consequences of unrepaired chromosome breakage events [32]. 
The availability of several molecular and genomic resources allowed a detailed characterization of C. elegans holocentric chromosomes and in particular the structure of the kinetochore has been molecularly dissected [33-34]. Current data suggest that C. elegans kinetochores form paired lines or plates on opposite faces of condensed mitotic chromosomes [34], where each line represents the diffuse kinetochore of a single chromatid. Transmission electron microscopy of C. elegans chromosomes revealed that the kinetochore has a trilaminar structure very similar to that observed in monocentric chromosomes [34-35]. More than 30 different proteins have been identified as components of the C. elegans kinetochore and half of them was already known as functioning in the kinetochores of monocentric chromosomes. Among these, highly studied proteins include homologues of CENP-C and CENP-A, which are highly conserved structural component of the kinetochore in eukaryotes [35-36]. Contrarily to what generally observed in monocentric chromosomes, in holocentric ones the preferential localization of centromeres within heterochromatic areas is missing together with the presence of specific DNA sequences that in C. elegans are not required for the assembly of a functional kinetochore [35-36]. At this regard, it has been observed that holocentric chromosomes of nematodes are unique because they have a large number of satellites scattered throughout their genome, whereas no scattered satellites are found in the monocentric chromosomes of the nematode Trichinella spiralis [37]. Interestingly, these satellite DNAs are not conserved in their sequences among species suggesting that highly repetitive DNAs may facilitate the formation of kinetochores in view of their repetitiveness rather than for their specific sequence [37].
The absence of a localized centromere prompted several studies to identify proteins that are involved in the sister chromatid cohesion assessing that it is accomplished by a separate complex of conserved proteins, termed cohesin, that is comprised of the core subunits Scc3, Smc1, Smc3 and Scc1. Interestingly, they play the same function in organisms with monocentric chromosomes with an exception related to the subunit Scc1, whose gene in addition to the Scc1 orthologue present three additional paralogous genes [35-36].

==Holocentric chromosomes in plants==
In plants, holocentric chromosomes have been found in zygnematophycean algae [38], in the genera Myristica (Myristicaceae), Chionographis (Melanthiaceae), Cuscuta (Convolvulaceae), and Drosera (Droseraceae) [39-40], in the species Trithuria submersa (Hydatellaceae) Prionium serratum (Thurniaceae) [41-42] and, among higher-plants, in many genera belonging to families Cyperaceae and Juncaceae, including the snowy woodrush Luzula nivea (Juncaceae), the most well-studied holocentric plant [43-44]. 
In Luzula spp, the centromeric activity is localized simultaneously at several evenly spaced sites along each chromosome and chromosomes can be fragmented naturally or by irradiation into smaller (but viable) chromosomes [45]. The presence of rearranged karyotype does not affect fitness, as assessed by studies reporting that Luzula hybrids with parents possessing smaller and larger chromosomes showed the smaller chromosomes aligned and paired with the larger ones [45]. Similarly, in plants belonging to the genus Carex, differentiation of the karyotype has been demonstrated to correlate with genetic divergence within species [47], among populations within species [48] and within populations [49] suggesting that, as previously reported in Lepidoptera [13], holocentric chromosome rearrangements contribute to genetic differentiation at different evolutionary scales in Carex evolution and speciation. 
In plants it has also been suggested that the diffuse kinetochore of holocentric chromosomes may suppress the meiotic drive of centromeric repeats and its negative consequences [18, 44]. In particular, the expansions (or contractions) of centromeric repeats may lead to a larger (or smaller) kinetochore, which attracts more (or fewer) microtubules during meiosis [18, 44]. This hypothesis, that correlates the presence of holocentric chromosomes to centromere drive suppression, is very intriguing but it only explains the evolution of chromosomal holocentrism in meiosis and not in mitosis and this is not trivial considering that some species with holocentric chromosomes may present a restriction of kinetochore activity during meiosis [18].
Ultrastructural analysis of mitotic Luzula elegans chromosomes showed that chromatin containing centromeric histone H3 variant cenH3 (also called CENP-A in mammals) is found at the periphery of each individual chromatid and that microtubules attach to cenH3 [50]. Similarly to what previously reported for C. elegans, in L. elegans centromeres are not made by centromere-associated retrotransposons nor centromere-associated satellite DNAs, but cenH3 proteins seem to be associated with a centromere-specific chromatin folding rather than with specific centromeric DNA sequences [51].
Conservation of elements between mono- and holocentric chromosomes is not limited to centromeric proteins, but it is also extended to epigenetic marks. Indeed, the cell cycle-dependent phosphorylation of serine 10 or serine 28 of H3 (that is typically enriched in peri-centromeric regions of monocentric plant chromosomes) occurs uniformly along the Luzula chromosomes [51].
As previously described in aphids, L. elegans possesses a rapid and efficient de novo telomere formation based on a telomerase-mediated healing process that is active immediately after chromosomal damage by irradiation of chromosomes [52]. Newly formed telomere repeats were cytologically detectable 21 days after irradiation in about 50% of cases with a complete heling of telomere after 3 months favouring the fragment stabilization and karyotype fixation.

==Holocentric chromosomes at meiosis: unusual inverted meiosis to favour crossing over==
More than 120 years ago, van Beneden (1883) and Boveri (1890) described for the first time the meiosis through a careful observation of germ cell formation in the nematode Ascaris species. These observations, together with several further analyses, evidenced that canonical meiosis  consists of a first division (called reductional division) that involves the segregation of chromosomal homologs resulting in the reduction of chromosome number and a second division (defined equational division) consisting in the separation of sister chromatids. A general rule for meiosis is therefore: first homologues, then sisters (Figure 2). 
Ironically, the understanding of the reductional division in meiosis of Ascaris sp. has been obtained studying the holocentric chromosomes which, in many other taxa, follow a reverse order of meiotic division [13, 53-54]. Indeed, as reported in several nematodes, in insects belonging to Hemiptera and Lepidoptera [13, 53-54], in mites [55] and in some flowering plants [8] species with holocentric chromosomes generally present an inverted meiotic sequence, in which segregation of homologs is postponed until the second meiotic division. Furthermore, in most cases of inverted meiosis the absence of a canonical kinetochore structure has been observed, together with a restriction of the kinetic activity to the chromosomal ends [13, 53-54].
These changes are related to the peculiar cohesion occurring in tetrads of the holocentric homologous chromosomes during meiosis that impose obstacles to the releases of chromosomes involved in multiple crossing over events [53-55]. In the holocentric chromosomes of C. elegans female meiosis [56], this problem is circumvented restricting crossing over to form only a single chiasma per bivalent and triggering the redistribution of kinetochore proteins along the bivalent axis forming meiosis-specific cup-like structures that uniformly coat each half bivalent but are excluded from the midbivalent region [56]. During anaphase I C. elegans homologous chromosomes are segregated to the poles by microtubule pushing from the midbivalent regions towards the poles [56].
Differently to what reported in C. elegans, other organisms with holocentric chromosomes, including both plants and insects [13, 53-54], circumvent this problem segregating sister chromatids during meiosis I leading to the term inverted meiosis in which the order of reductional and equational division is inverted in respect to canonical meiosis (Figure 3). In this case therefore the separation of homologous chromosomes follows the segregation of sister chromatids. However, in order to have a successful inverted meiosis, it is necessary that a bipolar orientation of sister kinetochores occurs, together with their attachment to microtubules from opposite spindle poles in meiosis I. This allows the segregation of sister chromatids to opposite poles in anaphase I (equational division), but it requests a mechanism to align and pair homologous chromosomes during the second meiotic division [53-55]. 
Interestingly, the presence of inverted meiosis can also facilitate the proper chromosome segregation in hybrids from parental species with differences in their karyotypes or derived by populations with rearranged karyotype allowing rescuing fertility and viability of the hybrids and promoting a fast karyotype evolution and chromosomal speciation, as reported in Lepidoptera [13].

==Future directions==
It is generally assumed that eukaryotic chromatin possesses some degree of compartimentalization so that the distribution of genes on monocentric chromosomes is generally non-uniform [57]. Conversely,, the study of gene density in the spider mite Tetranychus urticae and in the nematode C. elegans revealed that genes are fairly constant distributed across chromosomes, although some differences are apparent in C. elegans between autosomes and the X chromosome, where genes are at a lower density and more evenly distributed [58-59]. Similarly, cytogenetic results suggested that in the aphid Megoura viciae the distribution of genes was uniform throughout all autosomes, with some differences related to X chromosomes where a certain degree of compartimentalization has been observed [60]. It could be therefore very intriguing to increase data related to gene mapping in species with holocentric chromosomes to confirm this diffuse gene distribution. 
Furthermore, the increasing availability of wholly sequenced genomes of organisms possessing holocentric chromosomes could help to shed light on the molecular machinery involved in the evolution of these peculiar chromosomes. Indeed, holocentric chromosomes evolved in multiple and independent events by convergent evolution [7]. Data from C. elegans clearly suggested that the functioning of centromere and kinetochore in nematodes is based on genes that were already known in monocentric organisms, such as HCP-1, HIM-10, ZW10, CENP-A and CENP-C [33]. The availability of genomics data could therefore allow to dissect at a genome-level the origin of holocentrism in order to better understand if the same genes (or different) have been coopted to favour the shift from mono- to holocentrism.
Lastly, a more detailed study of the holocentric chromosomes evolution could be useful to understand which costs and advantages acted as main drivers in the evolution of the chromosome structure in order to better understand the multiple shifts from mono- to holocentrism (and vice versa) that occurred during both plant and animal evolution, even within recent lineages [61].

==Optional info for Wikipedia==
=== See also (optional) ===
You may suggest some additional relevant wikipedia pages that this article can list when uploaded to Wikipedia if they were not linked to in the main text.
*[[wp:example|example]]

=== Wikipedia pages that should link here (optional) ===
You may suggest some wikipedia pages that should link to this article on Wikipedia.
*[[wp:example|example]]

=== Front page sentence (optional) ===
Newly created/expanded pages can be nominated to have a sentence featured on Wikipedia's front page (see our [[Author_Guide#Did_you_know_(optional)|guidelines here]]).
*Did you know that...

==References==
1.	Schrader F. Notes on the mitotic behavior of long chromosomes. Cytologia. 1935; 6: 422-430.&lt;/p&gt;
2.	Mandrioli M, Manicardi GC. Analysis of insect holocentric chromosomes by atomic force microscopy. Hereditas. 2003; 138: 129–132. &lt;/p&gt;
3.	Hughes-Schrader S, Schrader F. The kinetochore of the Hemiptera. Chromosoma. 1961; 12: 327–350.&lt;/p&gt;
4.	Wrench DL, Kethley JB, Norton RA. Cytogenetics of holokinetic chromosomes and inverted meiosis: keys to the evolutionary success of mites, with generalization on eukaryotes. In: Houck MA, ed., Mites: Ecological and Evolutionary Analyses of Life-History Patterns. New York: Chapman &amp; Hall, 1994, pp. 282–343.&lt;/p&gt;
5.	White MJD. Animal cytology and evolution. Cambridge University Press, Cambridge, 1973.&lt;/p&gt;
6.	Mandrioli M, Manicardi GC. Unlocking holocentric chromosomes: new perspectives from comparative and functional genomics? Current Genomics. 2012; 13: 343-349.&lt;/p&gt;
7.	Melters DP, Paliulis LV, Korf IF, Chan SW. Holocentric chromosomes: convergent evolution, meiotic adaptations, and genomic analysis. Chromosome Res. 2012; 20: 579-593. &lt;/p&gt;
8.	Zedek F, Bureš P. Holocentric chromosomes: from tolerance to fragmentation to colonization of the land. An Bot. 2018; 121: 9–16.&lt;/p&gt;
9.	Benavente R. Holocentric chromosomes of arachnids: presence of kinetochore plates during meiotic divisions. Genetica. 1982; 59: 23–27.
10.	Monti, V, Lombardo, G, Loxdale, H, Manicardi, GC, Mandrioli, M. Continuous occurrence of intra‐individual chromosome rearrangements in the peach potato aphid, Myzus persicae (Sulzer) (Hemiptera: Aphididae). Genetica. 2012; 140: 93– 103.&lt;/p&gt;
11.	Manicardi GC, Nardelli A, Mandrioli M. Fast chromosomal evolution and karyotype instability: recurrent chromosomal rearrangements in the peach potato aphid Myzus persicae (Hemiptera, Aphididae). Biol J Linn Soc. 2015; 116: 519-529.&lt;/p&gt;
12.	Nokkala S, Kuznetsova VG, Maryanska-Nadachowska A Nokkala C. Holocentric chromosomes in meiosis. I. Restriction of the number of chiasmata in bivalents. Chromosome Res. 2004; 12: 733-739.&lt;/p&gt;
13.	Lukhtanov VA, Dincă V, Friberg M, Šíchová J, Olofsson M, Vila R, Marec F, Wiklund C. Versatility of multivalent orientation, inverted meiosis, and rescued fitness in holocentric chromosomal hybrids. Proc Natl Acad Sci. 2018; 115: E9610-E9619.&lt;/p&gt;
14.	Bureš P, Zedek F, Marková M. Holocentric chromosomes. In: Wendel J, Greilhuber J, Doležel J, Leitch IJ, eds. Plant genome diversity. vol. 2. Physical structure of plant genomes. Heidelberg: Springer-Verlag, 2013; 187–208.&lt;/p&gt;
15.	Escudero M, Ignacio Márquez-Corro J, Hipp AL. The phylogenetic origins and evolutionary history of holocentric chromosomes. System Bot. 2016; 41: 580-585.&lt;/p&gt;
16.	Nagaki, K, Kashihara K, Murata M. Visualization of diffuse centromeres with centromere-specific histone H3 in the holocentric plant Luzula nivea. Plant Cell 2005; 17: 1886–1893. &lt;/p&gt;
17.	Howe M, McDonald KL, Albertson DG, Meyer BJ. HIM-10 is required for kinetochore structure and function on Caenorhabditis elegans holocentric chromosomes. J Cell Biol. 2001; 153:1227-1238.&lt;/p&gt;
18.	Zedek F, Bureš P. Evidence for centromere drive in the holocentric chromosomes of Caenorhabditis. PLoS ONE. 2012; 7: e30496. &lt;/p&gt;
19.	Richards RI. Fragile and unstable chromosomes in cancer: causes and consequences. Trends Genet. 2001; 17: 339–345.&lt;/p&gt;
20.	Freudenreich CH. Molecular mechanisms of chromosome fragility. Chem Biochem Mol Biol. 2005; 18:141–152.&lt;/p&gt;
21.	Manicardi GC, Mandrioli M, Blackman RL. The cytogenetic architecture of the aphid genome. Biol Rev. 2015; 90: 112-25.&lt;/p&gt;
22.	Monti V, Mandrioli M, Rivi M, Manicardi GC. The vanishing clone: occurrence of repeated chromosome fragmentations in the aphid Myzus persicae (Homoptera, Aphididae). Biol J Linn Soc. 2012; 105: 350-358. &lt;/p&gt;
23.	Monti, V, Giusti, M., Bizzaro D, Manicardi GC, Mandrioli M. Presence of a functional (TTAGG) n telomere-telomerase system in aphids. Chrom Res. 2011; 19: 625-633.&lt;/p&gt;
24.	Mandrioli M, Borsatti, F. Analysis of heterochromatic epigenetic markers in the holocentric chromosomes of the aphid Acyrthosiphon pisum. Chrom Res. 2007; 15: 1015-1022.&lt;/p&gt;
25.	Marec F, Tothova A, Sahara K, Traut W. Meiotic pairing of sex chromosome fragments and its relation to atypical transmission of a sex-linked marker in Ephestia kuehniella (Insecta: Lepidoptera). Heredity. 2001; 87: 659–671.&lt;/p&gt;
26.	Hill J. Rastas P, Hornett EA, Neethiraj R, Clark N, Morehouse N, de la Paz Celorio-Mancera M, Cols JC, Dircksen H, Meslin C, Keehnen N, Pruisscher P, Sikkink K, Vives M, Vogel H, Wiklund C, Woronik A, Boggs CL, Nylin S, Wheat CV. Unprecedented reorganization of holocentric chromosomes provides insights into the enigma of lepidopteran chromosome evolution. Science Adv. 2019; 5: eaau3648.&lt;/p&gt;
27.	d'Alençon E, Sezutsu H, Legeai F, Permal E, Bernard-Samain S, Gimenez S, Gagneur C, Cousserans F, Shimomura M, Brun-Barale A, Flutre T, Couloux A, East P, Gordon K, Mita K, Quesneville H, Fournier P, Feyereisen R. Extensive synteny conservation of holocentric chromosomes in Lepidoptera despite high rates of local genome rearrangements. Proc Natl Acad Sci USA. 2010; 107: 7680–7685.&lt;/p&gt;
28.	Lukhtanov VA, Dincă V, Talavera G, Vila R. Unprecedented within-species chromosome number cline in the Wood White butterfly Leptidea sinapis and its significance for karyotype evolution and speciation. BMC Evol Biol. 2011; 11:109.&lt;/p&gt;
29.	Mutafova T, Dimitrova Y, Komandarev S. The karyotype of four Trichinella species. Z Parasitenkd. 1982; 67: 115–120.&lt;/p&gt;
30.	Spakulová M, Králová I, Cutillas C. Studies on the karyotype and gametogenesis in Trichuris muris. J Helminthol. 1994; 68: 67–72.&lt;/p&gt;
31.	Post R. The chromosomes of the Filariae. Filaria J. 2005; 4:10.&lt;/p&gt;
32.	Pimpinelli S, Goday C. Unusual kinetochores and chromatin diminution in Parascaris. Trends Genet. 1989; 5: 310–315.&lt;/p&gt;
33.	Dernburg AF. Here, there, and everywhere: kinetochore function on holocentric chromosomes. J Cell Biol. 2001; 153: F33-F38.&lt;/p&gt;
34.	Maddox PS, Oegema K, Desai A, Cheeseman IM. "Holo"er than thou: Chromosome segregation and kinetochore function in C. elegans. Chrom Res. 2004; 12: 641-653. &lt;/p&gt;
35.	Albertson DG, Thomson JN. The kinetochores of Caenorhabditis elegans. Chromosoma. 1982; 86: 409–428.&lt;/p&gt;
36.	Monen J, Maddox PS, Hyndman F, Qegema K, Desai A. Differential role of CENP-A in the segregation of holocentric C. elegans chromosomes during meiosis and mitosis. Nature Cell Biol. 2005; 7: 1248–1255.&lt;/p&gt;
37.	Subirana JA, Messeguer X. A satellite explosion in the genome of holocentric nematodes. PLoS ONE. 2013; 8: e62221. &lt;/p&gt;
38.	Godward MBE. The chromosomes of the algae (ed. Godward, M. B. E.). Conjugales. Edward Arnold, London. 1966; pp. 24 –51.&lt;/p&gt;
39.	Luceño M, Vanzela ALL, Guerra M. Cytotaxonomic studies in Brazilian Rhynchospora (Cyperaceae), a genus exhibiting holocentric chromosomes. Can J Bot. 1998; 76: 440–449.&lt;/p&gt;
40.	Kuta E, Bohanec B, Dubas E, Vizintin L, Przywara L. Chromosome and nuclear DNA study on Luzula - a genus with holokinetic chromosomes. Genome. 2004; 47: 246–256.&lt;/p&gt;
41.	Kynast RG, Joseph JA, Pellicer J, Ramsay MM, Rudall PJ. Chromosome behavior at the base of the angiosperm radiation: karyology of Trithuria submersa (Hydatellaceae, Nymphaeales). Amer J Bot. 2014; 101:1447–1455.&lt;/p&gt;
42.	Zedek F, Veselý P, Horová L, Bureš P. Flow cytometry may allow microscope-independent detection of holocentric chromosomes in plants. Sci Rep. 2016; 6: e27161.&lt;/p&gt;
43.	Haizel T, Lim YK, Leitch AR, Moore G. Molecular analysis of holocentric centromeres of Luzula species. Cytogenet Genome Res. 2005; 109: 134-143.&lt;/p&gt;
44.	Zedek F, Bures P. Absence of positive selection on CenH3 in Luzula suggests that holokinetic chromosomes may suppress centromere drive. An Bot. 2016; 118: 1347-1352.&lt;/p&gt;
45.	Madej A, Kuta E. Holokinetic chromosomes of Luzula luzuloides (Juncaceae) in callus culture. Acta Biol Cracoviensia Ser Bot. 2001; 43:33-43.&lt;/p&gt;
46.	Nordenskiold H. Tetrad analysis and course of meiosis in three hybrids of Luzula campestris. Hereditas. 1961; 47: 203–238.
47.	Escudero M, Vargas P, Arens P, Ouborg J, Luceño M. The east–west–north colonization history of the Mediterranean and Europe by the coastal plant Carex extensa (Cyperaceae). Mol Ecol. 2010; 19: 352-370.&lt;/p&gt;
48.	Hipp AL, Rothrock PE, Roalson EH. The evolution of chromosome arrangements in Carex (Cyperaceae). Bot Rev. 2009; 75: 96-109.
49.	Escudero M, Weber JA, Hipp AL. Species coherence in the face of karyotype diversifi cation in holocentric organisms: the case of a cytogenetically variable sedge (Carex scoparia, Cyperaceae). An Bot. 2013; 112: 515 – 526.&lt;/p&gt;
50.	Wanner G, Schroeder-Reiter E, Ma W, Houben A, Schubert V. The ultrastructure of mono- and holocentric plant centromeres: an immunological investigation by structured illumination microscopy and scanning electron microscopy. Chromosoma. 2015; 124: 503-517.&lt;/p&gt;
51.	Cuacos M, H Franklin FC, Heckmann S. Atypical centromeres in plants-what they can tell us. Front Plant Sci. 2015; 26: 913.&lt;/p&gt;
52.	Jankowska M, Fuchs J, Klocke E, Fojtová M, Polanská P, Fajkus J. Holokinetic centromeres and efficient telomere healing enable rapid karyotype evolution. Chromosoma. 2015; 124: 519-528.&lt;/p&gt;
53.	Bogdanov YF. Inverted meiosis and its place in the evolution of sexual reproduction pathways. Rus J Genetics. 2016; 52: 473-490.&lt;/p&gt;
54.	Viera A, Page J, Rufas JS. Inverted meiosis: the true bugs as a model to study. Genome Dyn. 2009; 5:137-156.&lt;/p&gt;
55.	Vanzela ALL, Cuadrado A, Guerra M. Localization of 45S rDNA and telomeric sites on holocentric chromosomes of Rhynchospora tenuis (Cyperaceae). Genet Mol Biol. 2003; 26, 199-201.&lt;/p&gt;
56.	Martinez-Perez E, Schvarzstein M, Barroso C, Lightfoot J, Dernburg AF, Villeneuve AM. Crossovers trigger a remodeling of meiotic chromosome axis composition that is linked to two-step loss of sister chromatid cohesion. Genes Dev. 2008; 22: 2886–2901.&lt;/p&gt;
57.	Bernardi G, Olofsson B, Filipski J, Zerial M, Salinas J, Cuny G, Meunier-Rotival M, Rodier, F. The mosaic genome of warm-blooded vertebrates. Science. 1985; 228: 953-958.&lt;/p&gt;
58.	Grbic M, Van Leeuwen T, Clark RM, Rombauts S, Rouzé P, Grbic V, Osborne EJ, Dermauw W, Ngoc PC, Ortego F, Hernández-Crespo P, Diaz I, Martinez M, Navajas M, Sucena É, Magalhães S, Nagy L, Pace RM, Djuranović S, Smagghe G, Iga M, Christiaens O, Veenstra JA, Ewer J, Pires-daSilva A, Roch F, Cazaux M, Navarro M, Zhurov V, Fawcett JA, Bonnet E, Martens C, Baele G, Wissler L, Tirry L, Blais C, Demeestere K, Henz SR, Gregory TR, Mathieu J, Verdon L, Farinelli L, Schmutz, J, Lindquist E, Feyereisen R, Van de Peer Y. The genome of Tetranychus urticae reveals herbivorous pest adaptations. Nature. 2011; 479, 487-492.&lt;/p&gt;
59.	The C. elegans Sequencing Consortium. Genome sequence of the nematode C. elegans:  a platform for investigating biology. Science. 1998; 282, 2012-2018. &lt;/p&gt;
60.	Manicardi GC, Mandrioli M, Bizzaro D, Bianchi U. Patterns of DNase I sensitivity in the  holocentric chromosomes of the aphid Megoura viciae. Genome. 1998; 41: 169-172.&lt;/p&gt;
61.	Márquez-Corro J, Escudero M, Luceño M. Do holocentric chromosomes represent an evolutionary advantage? A study of paired analyses of diversification rates of lineages with holocentric chromosomes and their monocentric closest relatives. Chromosome Res. 2018; 26: 139-152.&lt;/p&gt;</text>
      <sha1>11ofnu2zwjfaza74enjekurplmb3yw5</sha1>
    </revision>
    <revision>
      <id>7949</id>
      <parentid>7948</parentid>
      <timestamp>2019-08-05T09:26:28Z</timestamp>
      <contributor>
        <username>Mandriol</username>
        <id>144</id>
      </contributor>
      <comment>/* Wikipedia pages that should link here (optional) */</comment>
      <model>wikitext</model>
      <format>text/x-wiki</format>
      <text xml:space="preserve" bytes="33228">{{author
|first1       = Mauro
|last1        = Mandrioli
|department1  = Dept. Life Sciences
|institution1 = [[WP:University of Modena and Reggio Emilia|University of Modena and Reggio Emilia]]
|address1     = Modena, Italy
|username1    = User:mandriol
|orcid1       = 0000-0002-2611-9777

|first2       = Gian Carlo
|last2        = Manicardi
|department2  = Dept. Life Sciences
|institution2 = [[WP:University of Modena and Reggio Emilia|University of Modena and Reggio Emilia]]
|address2     = Reggio Emilia, Italy
|username2    = User: manicardi
|orcid2       = 0000-0002-9383-1190
}}

==Abstract==
Holocentric chromosomes possess multiple kinetochores along their length rather than the single centromere typical of other chromosomes [1]. They have been described for the first time in cytogenetic experiments dating from 1935 and, since this first observation, the term holocentric chromosome is referred to chromosomes that: i. lack the primary constriction corresponding to centromere observed in monocentric chromosomes [2]; ii. possess multiple kinetochores diffuse along all the chromosomal axis so that microtubules bind to chromosomes along their entire length and move broadside to the pole from the metaphase plate [3]. These chromosomes are also termed holokinetic, because, during cell division, chromatids move apart in parallel and do not form the classical V-shaped figures typical of monocentric chromosomes [4]. Holocentric chromosomes evolved several times during both animal and plant evolution [5] and are currently reported in about eight hundred of species, including plants, insects, arachnids and nematodes [7-9]. As a consequence of their diffuse kinetochores, holocentric chromosomes may stabilize chromosomal fragments favouring karyotype rearrangements [10-11]. However, holocentric chromosome may also present limitations to crossing over causing a restriction of the number of chiasmata in bivalents [12] and may cause a restructuring of meiotic divisions resulting in an inverted meiosis [13].

==Evolution and structure of holocentric chromosomes==
[[File:Image_PlaceHolder.png|thumb|right|Images should be uploaded to wikimedia commons under the CC-BY license.]]

Add text in [[wp:Help:Wiki markup|wiki markup]]. You can easily include [[PLoSWiki:Citing_Sources|references]] from pubmed.&lt;ref name="wodak2012"&gt;{{cite pmid|PMC3315447}}&lt;/ref&gt;

===Evolution of holocentric chromosomes===
Holocentric chromosomes have been described for the first time in 1935 to identify chromosomes with a diffuse kinetochore (or with a diffuse kinetochore activity) making these chromosomes able to bind to microtubules along their entire length [1]. In the last decades, several studies assessed that the same behaviour during mitosis can be observed not only for holocentric/holokinetic chromosomes, but also for polykinetic chromosomes that contain numerous (but discrete) microtubule-binding sites, but the term “holocentric/holokinetic” is still used for both [1, 5, 7].
Before molecular methods became available, the presence of holocentric chromosomes has been evaluated mostly using cytology and, considering that many species are difficult to study cytologically, it can be surmised that the true presence of holocentrism may be underestimated. In addition, there are several taxa, whose chromosomes are still uncharacterized, but their phylogenetic position suggests that they should have holocentric chromosomes [7, 14].
The presence of holocentric chromosomes has been up till now assessed in about 800 species, including insects, plants, arachnids, and nematodes [1, 5, 7] suggesting that generally holocentric chromosomes originated by convergent evolution from ancestors possessing monocentric chromosomes. Interesting exceptions are represented by insects belonging to Oligoneoptera and Neoptera, whose monocentric chromosomes probably evolved from holocentric ancestor in two different and independent events [7].
Evidences of convergent evolution clearly assess that holocentrism is adaptive, but the conditions under which holocentrism may have provided a selective advantage are unclear and probably diverse for different taxa [6-8, 15]. Even if the origin of holokinetic chromosomes is still controversial, Nagaki et al. [16] proposed that holocentrism could have been acquired easily during plant and animal evolution by a slight difference in the kinetochore origin. In particular, they hypothesized that if the direction of kinetochore origin turns by 90° and occurs along the chromosome axes up to the telomeric regions, it is possible to “generate” holocentric chromosomes without any further step.

===Structure of holocentric chromosomes===
A detailed molecular analysis of the structure of holocentric chromosomes is currently available for the nematode Caenorhabditis elegans only [17-18], whereas the presence of true holokinetic nature has been also confirmed in other taxa by the evidence that experimentally induced chromosome fragments continue to attach to the spindle and segregate correctly [3]. For most of the species, data about holocentrism are related to the analysis of the behaviour of chromosomes during anaphase migration since holocentric sister chromatids migrate in parallel to the spindle poles, in contrast to monocentric ones in which pulling forces are exerted on a single chromosomal point and chromosome arms trail behind. As a consequence, chromatids of holocentric chromosomes move apart in parallel and do not form the classical V-shaped figures typical of monocentric ones [4]. Moreover, if a holocentric chromosome is fragmented (for instance by X-ray irradiation), each fragment retains centromere activity and can segregate properly to the poles (Figure 1).

==Holocentric chromosomes in arthropods==
Among arthropods, the presence of holocentric chromosome has been reported in different species belonging to insects (Ephemeroptera, Odonata, Zoraptera, Dermaptera, Psocoptera, Phthiraptera, Thysanoptera, Hemiptera, Trichoptera and Lepidoptera), scorpions (Buthoidea), mites and ticks of the superorder Acariformes and genus Rhipicephalus (Ixodidae) and spiders (Dysderidae and Segestridae) [7, 15]. Despite this widespread occurrence, most of the currently available data on holocentrism is related to aphid and lepidopteran species [2-3, 6, 10-11].
In aphids, holocentric chromosomes have been deeply studied and their ability of stabilizing chromosomal fragments has been associated to their phytophagous life style. Indeed, several plants produce chemicals able to induce DNA damages to pest insects. Nicotine, for instance, is a naturally occurring alkaloid found primarily in members of the solanaceous plant family (including Nicotiana tabacum) that can cause replication fork stress bringing to different DNA damages, including chromosomal fragmentations [19-20]. Similar effects have been also reported by other plant-produced molecules, such as caffeine and ethanol [19-20].
In view of their ability to favour the inheritance of chromosomal fragments, holocentrism has been associated to recurrent changes in the karyotypes of some aphid species and in particular in the peach potato aphid Myzus persicae, where both inter- and intra-individual rearranged karyotypes have been also observed [21-22]. Interestingly, aphids also possess a constitutive expression of the telomerase coding gene so that they can initiate a de novo synthesis of telomere sequences at internal breakpoints, resulting in the stabilization of chromosomal fragments [23-24].
Among non-polyploid animals, Lepidoptera exhibit the highest variance in chromosome number between species within a genus and notable levels of interspecific and intraspecific karyotype variability [13, 25-26]. Lepidoptera indeed tolerate chromosomal variations in view of their holokinetic chromosomes, which facilitate the successful inheritance of novel fission or fusion fragments. As a consequence, Lepidoptera can avoid the deleterious consequences of large-scale chromosomal fission and fusion [13, 25-26]. Nevertheless, they can sometimes tolerate heterozygosity for multiple rearrangements in hybrids between population with differences in their karyotype, raising questions about additional mechanisms that rescue fertility in chromosomal hybrids. In Lepidoptera, therefore, chromosome evolution is believed to play a role in reinforcing speciation [13].
Comparing the genome of lepidopteran species it has been also possible to analyse the effect of holocentrism in term of rate of fixed chromosomal rearrangements. This approach evidenced in Lepidoptera two chromosome breaks per megabase of DNA per Million of years: a rate that is much higher than what observed in Drosophila genus and it is a direct consequence of the holocentric nature of the lepidopteran genomes.

==Holocentric chromosomes in nematodes==
The best known group of holocentric species can be found in the Secernentea class of the nematodes, which includes C. elegans [17-18]. Other nematodes are usually described as holocentric because of their phylogenetic relationship to C. elegans, but real karyotypic evidences are scarce or controversial [29-31].
Nematode development is typically characterized by fixed lineages and a single inappropriate cell death, therefore, it has been suggested that holocentrism could avoid the disastrous consequences of unrepaired chromosome breakage events [32]. 
The availability of several molecular and genomic resources allowed a detailed characterization of C. elegans holocentric chromosomes and in particular the structure of the kinetochore has been molecularly dissected [33-34]. Current data suggest that C. elegans kinetochores form paired lines or plates on opposite faces of condensed mitotic chromosomes [34], where each line represents the diffuse kinetochore of a single chromatid. Transmission electron microscopy of C. elegans chromosomes revealed that the kinetochore has a trilaminar structure very similar to that observed in monocentric chromosomes [34-35]. More than 30 different proteins have been identified as components of the C. elegans kinetochore and half of them was already known as functioning in the kinetochores of monocentric chromosomes. Among these, highly studied proteins include homologues of CENP-C and CENP-A, which are highly conserved structural component of the kinetochore in eukaryotes [35-36]. Contrarily to what generally observed in monocentric chromosomes, in holocentric ones the preferential localization of centromeres within heterochromatic areas is missing together with the presence of specific DNA sequences that in C. elegans are not required for the assembly of a functional kinetochore [35-36]. At this regard, it has been observed that holocentric chromosomes of nematodes are unique because they have a large number of satellites scattered throughout their genome, whereas no scattered satellites are found in the monocentric chromosomes of the nematode Trichinella spiralis [37]. Interestingly, these satellite DNAs are not conserved in their sequences among species suggesting that highly repetitive DNAs may facilitate the formation of kinetochores in view of their repetitiveness rather than for their specific sequence [37].
The absence of a localized centromere prompted several studies to identify proteins that are involved in the sister chromatid cohesion assessing that it is accomplished by a separate complex of conserved proteins, termed cohesin, that is comprised of the core subunits Scc3, Smc1, Smc3 and Scc1. Interestingly, they play the same function in organisms with monocentric chromosomes with an exception related to the subunit Scc1, whose gene in addition to the Scc1 orthologue present three additional paralogous genes [35-36].

==Holocentric chromosomes in plants==
In plants, holocentric chromosomes have been found in zygnematophycean algae [38], in the genera Myristica (Myristicaceae), Chionographis (Melanthiaceae), Cuscuta (Convolvulaceae), and Drosera (Droseraceae) [39-40], in the species Trithuria submersa (Hydatellaceae) Prionium serratum (Thurniaceae) [41-42] and, among higher-plants, in many genera belonging to families Cyperaceae and Juncaceae, including the snowy woodrush Luzula nivea (Juncaceae), the most well-studied holocentric plant [43-44]. 
In Luzula spp, the centromeric activity is localized simultaneously at several evenly spaced sites along each chromosome and chromosomes can be fragmented naturally or by irradiation into smaller (but viable) chromosomes [45]. The presence of rearranged karyotype does not affect fitness, as assessed by studies reporting that Luzula hybrids with parents possessing smaller and larger chromosomes showed the smaller chromosomes aligned and paired with the larger ones [45]. Similarly, in plants belonging to the genus Carex, differentiation of the karyotype has been demonstrated to correlate with genetic divergence within species [47], among populations within species [48] and within populations [49] suggesting that, as previously reported in Lepidoptera [13], holocentric chromosome rearrangements contribute to genetic differentiation at different evolutionary scales in Carex evolution and speciation. 
In plants it has also been suggested that the diffuse kinetochore of holocentric chromosomes may suppress the meiotic drive of centromeric repeats and its negative consequences [18, 44]. In particular, the expansions (or contractions) of centromeric repeats may lead to a larger (or smaller) kinetochore, which attracts more (or fewer) microtubules during meiosis [18, 44]. This hypothesis, that correlates the presence of holocentric chromosomes to centromere drive suppression, is very intriguing but it only explains the evolution of chromosomal holocentrism in meiosis and not in mitosis and this is not trivial considering that some species with holocentric chromosomes may present a restriction of kinetochore activity during meiosis [18].
Ultrastructural analysis of mitotic Luzula elegans chromosomes showed that chromatin containing centromeric histone H3 variant cenH3 (also called CENP-A in mammals) is found at the periphery of each individual chromatid and that microtubules attach to cenH3 [50]. Similarly to what previously reported for C. elegans, in L. elegans centromeres are not made by centromere-associated retrotransposons nor centromere-associated satellite DNAs, but cenH3 proteins seem to be associated with a centromere-specific chromatin folding rather than with specific centromeric DNA sequences [51].
Conservation of elements between mono- and holocentric chromosomes is not limited to centromeric proteins, but it is also extended to epigenetic marks. Indeed, the cell cycle-dependent phosphorylation of serine 10 or serine 28 of H3 (that is typically enriched in peri-centromeric regions of monocentric plant chromosomes) occurs uniformly along the Luzula chromosomes [51].
As previously described in aphids, L. elegans possesses a rapid and efficient de novo telomere formation based on a telomerase-mediated healing process that is active immediately after chromosomal damage by irradiation of chromosomes [52]. Newly formed telomere repeats were cytologically detectable 21 days after irradiation in about 50% of cases with a complete heling of telomere after 3 months favouring the fragment stabilization and karyotype fixation.

==Holocentric chromosomes at meiosis: unusual inverted meiosis to favour crossing over==
More than 120 years ago, van Beneden (1883) and Boveri (1890) described for the first time the meiosis through a careful observation of germ cell formation in the nematode Ascaris species. These observations, together with several further analyses, evidenced that canonical meiosis  consists of a first division (called reductional division) that involves the segregation of chromosomal homologs resulting in the reduction of chromosome number and a second division (defined equational division) consisting in the separation of sister chromatids. A general rule for meiosis is therefore: first homologues, then sisters (Figure 2). 
Ironically, the understanding of the reductional division in meiosis of Ascaris sp. has been obtained studying the holocentric chromosomes which, in many other taxa, follow a reverse order of meiotic division [13, 53-54]. Indeed, as reported in several nematodes, in insects belonging to Hemiptera and Lepidoptera [13, 53-54], in mites [55] and in some flowering plants [8] species with holocentric chromosomes generally present an inverted meiotic sequence, in which segregation of homologs is postponed until the second meiotic division. Furthermore, in most cases of inverted meiosis the absence of a canonical kinetochore structure has been observed, together with a restriction of the kinetic activity to the chromosomal ends [13, 53-54].
These changes are related to the peculiar cohesion occurring in tetrads of the holocentric homologous chromosomes during meiosis that impose obstacles to the releases of chromosomes involved in multiple crossing over events [53-55]. In the holocentric chromosomes of C. elegans female meiosis [56], this problem is circumvented restricting crossing over to form only a single chiasma per bivalent and triggering the redistribution of kinetochore proteins along the bivalent axis forming meiosis-specific cup-like structures that uniformly coat each half bivalent but are excluded from the midbivalent region [56]. During anaphase I C. elegans homologous chromosomes are segregated to the poles by microtubule pushing from the midbivalent regions towards the poles [56].
Differently to what reported in C. elegans, other organisms with holocentric chromosomes, including both plants and insects [13, 53-54], circumvent this problem segregating sister chromatids during meiosis I leading to the term inverted meiosis in which the order of reductional and equational division is inverted in respect to canonical meiosis (Figure 3). In this case therefore the separation of homologous chromosomes follows the segregation of sister chromatids. However, in order to have a successful inverted meiosis, it is necessary that a bipolar orientation of sister kinetochores occurs, together with their attachment to microtubules from opposite spindle poles in meiosis I. This allows the segregation of sister chromatids to opposite poles in anaphase I (equational division), but it requests a mechanism to align and pair homologous chromosomes during the second meiotic division [53-55]. 
Interestingly, the presence of inverted meiosis can also facilitate the proper chromosome segregation in hybrids from parental species with differences in their karyotypes or derived by populations with rearranged karyotype allowing rescuing fertility and viability of the hybrids and promoting a fast karyotype evolution and chromosomal speciation, as reported in Lepidoptera [13].

==Future directions==
It is generally assumed that eukaryotic chromatin possesses some degree of compartimentalization so that the distribution of genes on monocentric chromosomes is generally non-uniform [57]. Conversely,, the study of gene density in the spider mite Tetranychus urticae and in the nematode C. elegans revealed that genes are fairly constant distributed across chromosomes, although some differences are apparent in C. elegans between autosomes and the X chromosome, where genes are at a lower density and more evenly distributed [58-59]. Similarly, cytogenetic results suggested that in the aphid Megoura viciae the distribution of genes was uniform throughout all autosomes, with some differences related to X chromosomes where a certain degree of compartimentalization has been observed [60]. It could be therefore very intriguing to increase data related to gene mapping in species with holocentric chromosomes to confirm this diffuse gene distribution. 
Furthermore, the increasing availability of wholly sequenced genomes of organisms possessing holocentric chromosomes could help to shed light on the molecular machinery involved in the evolution of these peculiar chromosomes. Indeed, holocentric chromosomes evolved in multiple and independent events by convergent evolution [7]. Data from C. elegans clearly suggested that the functioning of centromere and kinetochore in nematodes is based on genes that were already known in monocentric organisms, such as HCP-1, HIM-10, ZW10, CENP-A and CENP-C [33]. The availability of genomics data could therefore allow to dissect at a genome-level the origin of holocentrism in order to better understand if the same genes (or different) have been coopted to favour the shift from mono- to holocentrism.
Lastly, a more detailed study of the holocentric chromosomes evolution could be useful to understand which costs and advantages acted as main drivers in the evolution of the chromosome structure in order to better understand the multiple shifts from mono- to holocentrism (and vice versa) that occurred during both plant and animal evolution, even within recent lineages [61].

==Optional info for Wikipedia==
=== See also (optional) ===
You may suggest some additional relevant wikipedia pages that this article can list when uploaded to Wikipedia if they were not linked to in the main text.
*[[wp:example|example]]

=== Wikipedia pages that should link here (optional) ===
You may suggest some wikipedia pages that should link to this article on Wikipedia.
*[[wp:Kinetochore|Kinetochore]]
*[[wp:Nematode|Nematode]]
*[[wp:Arthropod|Arthropod]]
*[[wp:Meiosis|Meiosis]]

=== Front page sentence (optional) ===
Newly created/expanded pages can be nominated to have a sentence featured on Wikipedia's front page (see our [[Author_Guide#Did_you_know_(optional)|guidelines here]]).
*Did you know that...

==References==
1.	Schrader F. Notes on the mitotic behavior of long chromosomes. Cytologia. 1935; 6: 422-430.&lt;/p&gt;
2.	Mandrioli M, Manicardi GC. Analysis of insect holocentric chromosomes by atomic force microscopy. Hereditas. 2003; 138: 129–132. &lt;/p&gt;
3.	Hughes-Schrader S, Schrader F. The kinetochore of the Hemiptera. Chromosoma. 1961; 12: 327–350.&lt;/p&gt;
4.	Wrench DL, Kethley JB, Norton RA. Cytogenetics of holokinetic chromosomes and inverted meiosis: keys to the evolutionary success of mites, with generalization on eukaryotes. In: Houck MA, ed., Mites: Ecological and Evolutionary Analyses of Life-History Patterns. New York: Chapman &amp; Hall, 1994, pp. 282–343.&lt;/p&gt;
5.	White MJD. Animal cytology and evolution. Cambridge University Press, Cambridge, 1973.&lt;/p&gt;
6.	Mandrioli M, Manicardi GC. Unlocking holocentric chromosomes: new perspectives from comparative and functional genomics? Current Genomics. 2012; 13: 343-349.&lt;/p&gt;
7.	Melters DP, Paliulis LV, Korf IF, Chan SW. Holocentric chromosomes: convergent evolution, meiotic adaptations, and genomic analysis. Chromosome Res. 2012; 20: 579-593. &lt;/p&gt;
8.	Zedek F, Bureš P. Holocentric chromosomes: from tolerance to fragmentation to colonization of the land. An Bot. 2018; 121: 9–16.&lt;/p&gt;
9.	Benavente R. Holocentric chromosomes of arachnids: presence of kinetochore plates during meiotic divisions. Genetica. 1982; 59: 23–27.
10.	Monti, V, Lombardo, G, Loxdale, H, Manicardi, GC, Mandrioli, M. Continuous occurrence of intra‐individual chromosome rearrangements in the peach potato aphid, Myzus persicae (Sulzer) (Hemiptera: Aphididae). Genetica. 2012; 140: 93– 103.&lt;/p&gt;
11.	Manicardi GC, Nardelli A, Mandrioli M. Fast chromosomal evolution and karyotype instability: recurrent chromosomal rearrangements in the peach potato aphid Myzus persicae (Hemiptera, Aphididae). Biol J Linn Soc. 2015; 116: 519-529.&lt;/p&gt;
12.	Nokkala S, Kuznetsova VG, Maryanska-Nadachowska A Nokkala C. Holocentric chromosomes in meiosis. I. Restriction of the number of chiasmata in bivalents. Chromosome Res. 2004; 12: 733-739.&lt;/p&gt;
13.	Lukhtanov VA, Dincă V, Friberg M, Šíchová J, Olofsson M, Vila R, Marec F, Wiklund C. Versatility of multivalent orientation, inverted meiosis, and rescued fitness in holocentric chromosomal hybrids. Proc Natl Acad Sci. 2018; 115: E9610-E9619.&lt;/p&gt;
14.	Bureš P, Zedek F, Marková M. Holocentric chromosomes. In: Wendel J, Greilhuber J, Doležel J, Leitch IJ, eds. Plant genome diversity. vol. 2. Physical structure of plant genomes. Heidelberg: Springer-Verlag, 2013; 187–208.&lt;/p&gt;
15.	Escudero M, Ignacio Márquez-Corro J, Hipp AL. The phylogenetic origins and evolutionary history of holocentric chromosomes. System Bot. 2016; 41: 580-585.&lt;/p&gt;
16.	Nagaki, K, Kashihara K, Murata M. Visualization of diffuse centromeres with centromere-specific histone H3 in the holocentric plant Luzula nivea. Plant Cell 2005; 17: 1886–1893. &lt;/p&gt;
17.	Howe M, McDonald KL, Albertson DG, Meyer BJ. HIM-10 is required for kinetochore structure and function on Caenorhabditis elegans holocentric chromosomes. J Cell Biol. 2001; 153:1227-1238.&lt;/p&gt;
18.	Zedek F, Bureš P. Evidence for centromere drive in the holocentric chromosomes of Caenorhabditis. PLoS ONE. 2012; 7: e30496. &lt;/p&gt;
19.	Richards RI. Fragile and unstable chromosomes in cancer: causes and consequences. Trends Genet. 2001; 17: 339–345.&lt;/p&gt;
20.	Freudenreich CH. Molecular mechanisms of chromosome fragility. Chem Biochem Mol Biol. 2005; 18:141–152.&lt;/p&gt;
21.	Manicardi GC, Mandrioli M, Blackman RL. The cytogenetic architecture of the aphid genome. Biol Rev. 2015; 90: 112-25.&lt;/p&gt;
22.	Monti V, Mandrioli M, Rivi M, Manicardi GC. The vanishing clone: occurrence of repeated chromosome fragmentations in the aphid Myzus persicae (Homoptera, Aphididae). Biol J Linn Soc. 2012; 105: 350-358. &lt;/p&gt;
23.	Monti, V, Giusti, M., Bizzaro D, Manicardi GC, Mandrioli M. Presence of a functional (TTAGG) n telomere-telomerase system in aphids. Chrom Res. 2011; 19: 625-633.&lt;/p&gt;
24.	Mandrioli M, Borsatti, F. Analysis of heterochromatic epigenetic markers in the holocentric chromosomes of the aphid Acyrthosiphon pisum. Chrom Res. 2007; 15: 1015-1022.&lt;/p&gt;
25.	Marec F, Tothova A, Sahara K, Traut W. Meiotic pairing of sex chromosome fragments and its relation to atypical transmission of a sex-linked marker in Ephestia kuehniella (Insecta: Lepidoptera). Heredity. 2001; 87: 659–671.&lt;/p&gt;
26.	Hill J. Rastas P, Hornett EA, Neethiraj R, Clark N, Morehouse N, de la Paz Celorio-Mancera M, Cols JC, Dircksen H, Meslin C, Keehnen N, Pruisscher P, Sikkink K, Vives M, Vogel H, Wiklund C, Woronik A, Boggs CL, Nylin S, Wheat CV. Unprecedented reorganization of holocentric chromosomes provides insights into the enigma of lepidopteran chromosome evolution. Science Adv. 2019; 5: eaau3648.&lt;/p&gt;
27.	d'Alençon E, Sezutsu H, Legeai F, Permal E, Bernard-Samain S, Gimenez S, Gagneur C, Cousserans F, Shimomura M, Brun-Barale A, Flutre T, Couloux A, East P, Gordon K, Mita K, Quesneville H, Fournier P, Feyereisen R. Extensive synteny conservation of holocentric chromosomes in Lepidoptera despite high rates of local genome rearrangements. Proc Natl Acad Sci USA. 2010; 107: 7680–7685.&lt;/p&gt;
28.	Lukhtanov VA, Dincă V, Talavera G, Vila R. Unprecedented within-species chromosome number cline in the Wood White butterfly Leptidea sinapis and its significance for karyotype evolution and speciation. BMC Evol Biol. 2011; 11:109.&lt;/p&gt;
29.	Mutafova T, Dimitrova Y, Komandarev S. The karyotype of four Trichinella species. Z Parasitenkd. 1982; 67: 115–120.&lt;/p&gt;
30.	Spakulová M, Králová I, Cutillas C. Studies on the karyotype and gametogenesis in Trichuris muris. J Helminthol. 1994; 68: 67–72.&lt;/p&gt;
31.	Post R. The chromosomes of the Filariae. Filaria J. 2005; 4:10.&lt;/p&gt;
32.	Pimpinelli S, Goday C. Unusual kinetochores and chromatin diminution in Parascaris. Trends Genet. 1989; 5: 310–315.&lt;/p&gt;
33.	Dernburg AF. Here, there, and everywhere: kinetochore function on holocentric chromosomes. J Cell Biol. 2001; 153: F33-F38.&lt;/p&gt;
34.	Maddox PS, Oegema K, Desai A, Cheeseman IM. "Holo"er than thou: Chromosome segregation and kinetochore function in C. elegans. Chrom Res. 2004; 12: 641-653. &lt;/p&gt;
35.	Albertson DG, Thomson JN. The kinetochores of Caenorhabditis elegans. Chromosoma. 1982; 86: 409–428.&lt;/p&gt;
36.	Monen J, Maddox PS, Hyndman F, Qegema K, Desai A. Differential role of CENP-A in the segregation of holocentric C. elegans chromosomes during meiosis and mitosis. Nature Cell Biol. 2005; 7: 1248–1255.&lt;/p&gt;
37.	Subirana JA, Messeguer X. A satellite explosion in the genome of holocentric nematodes. PLoS ONE. 2013; 8: e62221. &lt;/p&gt;
38.	Godward MBE. The chromosomes of the algae (ed. Godward, M. B. E.). Conjugales. Edward Arnold, London. 1966; pp. 24 –51.&lt;/p&gt;
39.	Luceño M, Vanzela ALL, Guerra M. Cytotaxonomic studies in Brazilian Rhynchospora (Cyperaceae), a genus exhibiting holocentric chromosomes. Can J Bot. 1998; 76: 440–449.&lt;/p&gt;
40.	Kuta E, Bohanec B, Dubas E, Vizintin L, Przywara L. Chromosome and nuclear DNA study on Luzula - a genus with holokinetic chromosomes. Genome. 2004; 47: 246–256.&lt;/p&gt;
41.	Kynast RG, Joseph JA, Pellicer J, Ramsay MM, Rudall PJ. Chromosome behavior at the base of the angiosperm radiation: karyology of Trithuria submersa (Hydatellaceae, Nymphaeales). Amer J Bot. 2014; 101:1447–1455.&lt;/p&gt;
42.	Zedek F, Veselý P, Horová L, Bureš P. Flow cytometry may allow microscope-independent detection of holocentric chromosomes in plants. Sci Rep. 2016; 6: e27161.&lt;/p&gt;
43.	Haizel T, Lim YK, Leitch AR, Moore G. Molecular analysis of holocentric centromeres of Luzula species. Cytogenet Genome Res. 2005; 109: 134-143.&lt;/p&gt;
44.	Zedek F, Bures P. Absence of positive selection on CenH3 in Luzula suggests that holokinetic chromosomes may suppress centromere drive. An Bot. 2016; 118: 1347-1352.&lt;/p&gt;
45.	Madej A, Kuta E. Holokinetic chromosomes of Luzula luzuloides (Juncaceae) in callus culture. Acta Biol Cracoviensia Ser Bot. 2001; 43:33-43.&lt;/p&gt;
46.	Nordenskiold H. Tetrad analysis and course of meiosis in three hybrids of Luzula campestris. Hereditas. 1961; 47: 203–238.
47.	Escudero M, Vargas P, Arens P, Ouborg J, Luceño M. The east–west–north colonization history of the Mediterranean and Europe by the coastal plant Carex extensa (Cyperaceae). Mol Ecol. 2010; 19: 352-370.&lt;/p&gt;
48.	Hipp AL, Rothrock PE, Roalson EH. The evolution of chromosome arrangements in Carex (Cyperaceae). Bot Rev. 2009; 75: 96-109.
49.	Escudero M, Weber JA, Hipp AL. Species coherence in the face of karyotype diversifi cation in holocentric organisms: the case of a cytogenetically variable sedge (Carex scoparia, Cyperaceae). An Bot. 2013; 112: 515 – 526.&lt;/p&gt;
50.	Wanner G, Schroeder-Reiter E, Ma W, Houben A, Schubert V. The ultrastructure of mono- and holocentric plant centromeres: an immunological investigation by structured illumination microscopy and scanning electron microscopy. Chromosoma. 2015; 124: 503-517.&lt;/p&gt;
51.	Cuacos M, H Franklin FC, Heckmann S. Atypical centromeres in plants-what they can tell us. Front Plant Sci. 2015; 26: 913.&lt;/p&gt;
52.	Jankowska M, Fuchs J, Klocke E, Fojtová M, Polanská P, Fajkus J. Holokinetic centromeres and efficient telomere healing enable rapid karyotype evolution. Chromosoma. 2015; 124: 519-528.&lt;/p&gt;
53.	Bogdanov YF. Inverted meiosis and its place in the evolution of sexual reproduction pathways. Rus J Genetics. 2016; 52: 473-490.&lt;/p&gt;
54.	Viera A, Page J, Rufas JS. Inverted meiosis: the true bugs as a model to study. Genome Dyn. 2009; 5:137-156.&lt;/p&gt;
55.	Vanzela ALL, Cuadrado A, Guerra M. Localization of 45S rDNA and telomeric sites on holocentric chromosomes of Rhynchospora tenuis (Cyperaceae). Genet Mol Biol. 2003; 26, 199-201.&lt;/p&gt;
56.	Martinez-Perez E, Schvarzstein M, Barroso C, Lightfoot J, Dernburg AF, Villeneuve AM. Crossovers trigger a remodeling of meiotic chromosome axis composition that is linked to two-step loss of sister chromatid cohesion. Genes Dev. 2008; 22: 2886–2901.&lt;/p&gt;
57.	Bernardi G, Olofsson B, Filipski J, Zerial M, Salinas J, Cuny G, Meunier-Rotival M, Rodier, F. The mosaic genome of warm-blooded vertebrates. Science. 1985; 228: 953-958.&lt;/p&gt;
58.	Grbic M, Van Leeuwen T, Clark RM, Rombauts S, Rouzé P, Grbic V, Osborne EJ, Dermauw W, Ngoc PC, Ortego F, Hernández-Crespo P, Diaz I, Martinez M, Navajas M, Sucena É, Magalhães S, Nagy L, Pace RM, Djuranović S, Smagghe G, Iga M, Christiaens O, Veenstra JA, Ewer J, Pires-daSilva A, Roch F, Cazaux M, Navarro M, Zhurov V, Fawcett JA, Bonnet E, Martens C, Baele G, Wissler L, Tirry L, Blais C, Demeestere K, Henz SR, Gregory TR, Mathieu J, Verdon L, Farinelli L, Schmutz, J, Lindquist E, Feyereisen R, Van de Peer Y. The genome of Tetranychus urticae reveals herbivorous pest adaptations. Nature. 2011; 479, 487-492.&lt;/p&gt;
59.	The C. elegans Sequencing Consortium. Genome sequence of the nematode C. elegans:  a platform for investigating biology. Science. 1998; 282, 2012-2018. &lt;/p&gt;
60.	Manicardi GC, Mandrioli M, Bizzaro D, Bianchi U. Patterns of DNase I sensitivity in the  holocentric chromosomes of the aphid Megoura viciae. Genome. 1998; 41: 169-172.&lt;/p&gt;
61.	Márquez-Corro J, Escudero M, Luceño M. Do holocentric chromosomes represent an evolutionary advantage? A study of paired analyses of diversification rates of lineages with holocentric chromosomes and their monocentric closest relatives. Chromosome Res. 2018; 26: 139-152.&lt;/p&gt;</text>
      <sha1>gcxpdls70a0q3lrtv3pm2o6sa2tgg84</sha1>
    </revision>
    <revision>
      <id>7950</id>
      <parentid>7949</parentid>
      <timestamp>2019-08-05T09:28:07Z</timestamp>
      <contributor>
        <username>Mandriol</username>
        <id>144</id>
      </contributor>
      <comment>/* Wikipedia pages that should link here (optional) */</comment>
      <model>wikitext</model>
      <format>text/x-wiki</format>
      <text xml:space="preserve" bytes="33280">{{author
|first1       = Mauro
|last1        = Mandrioli
|department1  = Dept. Life Sciences
|institution1 = [[WP:University of Modena and Reggio Emilia|University of Modena and Reggio Emilia]]
|address1     = Modena, Italy
|username1    = User:mandriol
|orcid1       = 0000-0002-2611-9777

|first2       = Gian Carlo
|last2        = Manicardi
|department2  = Dept. Life Sciences
|institution2 = [[WP:University of Modena and Reggio Emilia|University of Modena and Reggio Emilia]]
|address2     = Reggio Emilia, Italy
|username2    = User: manicardi
|orcid2       = 0000-0002-9383-1190
}}

==Abstract==
Holocentric chromosomes possess multiple kinetochores along their length rather than the single centromere typical of other chromosomes [1]. They have been described for the first time in cytogenetic experiments dating from 1935 and, since this first observation, the term holocentric chromosome is referred to chromosomes that: i. lack the primary constriction corresponding to centromere observed in monocentric chromosomes [2]; ii. possess multiple kinetochores diffuse along all the chromosomal axis so that microtubules bind to chromosomes along their entire length and move broadside to the pole from the metaphase plate [3]. These chromosomes are also termed holokinetic, because, during cell division, chromatids move apart in parallel and do not form the classical V-shaped figures typical of monocentric chromosomes [4]. Holocentric chromosomes evolved several times during both animal and plant evolution [5] and are currently reported in about eight hundred of species, including plants, insects, arachnids and nematodes [7-9]. As a consequence of their diffuse kinetochores, holocentric chromosomes may stabilize chromosomal fragments favouring karyotype rearrangements [10-11]. However, holocentric chromosome may also present limitations to crossing over causing a restriction of the number of chiasmata in bivalents [12] and may cause a restructuring of meiotic divisions resulting in an inverted meiosis [13].

==Evolution and structure of holocentric chromosomes==
[[File:Image_PlaceHolder.png|thumb|right|Images should be uploaded to wikimedia commons under the CC-BY license.]]

Add text in [[wp:Help:Wiki markup|wiki markup]]. You can easily include [[PLoSWiki:Citing_Sources|references]] from pubmed.&lt;ref name="wodak2012"&gt;{{cite pmid|PMC3315447}}&lt;/ref&gt;

===Evolution of holocentric chromosomes===
Holocentric chromosomes have been described for the first time in 1935 to identify chromosomes with a diffuse kinetochore (or with a diffuse kinetochore activity) making these chromosomes able to bind to microtubules along their entire length [1]. In the last decades, several studies assessed that the same behaviour during mitosis can be observed not only for holocentric/holokinetic chromosomes, but also for polykinetic chromosomes that contain numerous (but discrete) microtubule-binding sites, but the term “holocentric/holokinetic” is still used for both [1, 5, 7].
Before molecular methods became available, the presence of holocentric chromosomes has been evaluated mostly using cytology and, considering that many species are difficult to study cytologically, it can be surmised that the true presence of holocentrism may be underestimated. In addition, there are several taxa, whose chromosomes are still uncharacterized, but their phylogenetic position suggests that they should have holocentric chromosomes [7, 14].
The presence of holocentric chromosomes has been up till now assessed in about 800 species, including insects, plants, arachnids, and nematodes [1, 5, 7] suggesting that generally holocentric chromosomes originated by convergent evolution from ancestors possessing monocentric chromosomes. Interesting exceptions are represented by insects belonging to Oligoneoptera and Neoptera, whose monocentric chromosomes probably evolved from holocentric ancestor in two different and independent events [7].
Evidences of convergent evolution clearly assess that holocentrism is adaptive, but the conditions under which holocentrism may have provided a selective advantage are unclear and probably diverse for different taxa [6-8, 15]. Even if the origin of holokinetic chromosomes is still controversial, Nagaki et al. [16] proposed that holocentrism could have been acquired easily during plant and animal evolution by a slight difference in the kinetochore origin. In particular, they hypothesized that if the direction of kinetochore origin turns by 90° and occurs along the chromosome axes up to the telomeric regions, it is possible to “generate” holocentric chromosomes without any further step.

===Structure of holocentric chromosomes===
A detailed molecular analysis of the structure of holocentric chromosomes is currently available for the nematode Caenorhabditis elegans only [17-18], whereas the presence of true holokinetic nature has been also confirmed in other taxa by the evidence that experimentally induced chromosome fragments continue to attach to the spindle and segregate correctly [3]. For most of the species, data about holocentrism are related to the analysis of the behaviour of chromosomes during anaphase migration since holocentric sister chromatids migrate in parallel to the spindle poles, in contrast to monocentric ones in which pulling forces are exerted on a single chromosomal point and chromosome arms trail behind. As a consequence, chromatids of holocentric chromosomes move apart in parallel and do not form the classical V-shaped figures typical of monocentric ones [4]. Moreover, if a holocentric chromosome is fragmented (for instance by X-ray irradiation), each fragment retains centromere activity and can segregate properly to the poles (Figure 1).

==Holocentric chromosomes in arthropods==
Among arthropods, the presence of holocentric chromosome has been reported in different species belonging to insects (Ephemeroptera, Odonata, Zoraptera, Dermaptera, Psocoptera, Phthiraptera, Thysanoptera, Hemiptera, Trichoptera and Lepidoptera), scorpions (Buthoidea), mites and ticks of the superorder Acariformes and genus Rhipicephalus (Ixodidae) and spiders (Dysderidae and Segestridae) [7, 15]. Despite this widespread occurrence, most of the currently available data on holocentrism is related to aphid and lepidopteran species [2-3, 6, 10-11].
In aphids, holocentric chromosomes have been deeply studied and their ability of stabilizing chromosomal fragments has been associated to their phytophagous life style. Indeed, several plants produce chemicals able to induce DNA damages to pest insects. Nicotine, for instance, is a naturally occurring alkaloid found primarily in members of the solanaceous plant family (including Nicotiana tabacum) that can cause replication fork stress bringing to different DNA damages, including chromosomal fragmentations [19-20]. Similar effects have been also reported by other plant-produced molecules, such as caffeine and ethanol [19-20].
In view of their ability to favour the inheritance of chromosomal fragments, holocentrism has been associated to recurrent changes in the karyotypes of some aphid species and in particular in the peach potato aphid Myzus persicae, where both inter- and intra-individual rearranged karyotypes have been also observed [21-22]. Interestingly, aphids also possess a constitutive expression of the telomerase coding gene so that they can initiate a de novo synthesis of telomere sequences at internal breakpoints, resulting in the stabilization of chromosomal fragments [23-24].
Among non-polyploid animals, Lepidoptera exhibit the highest variance in chromosome number between species within a genus and notable levels of interspecific and intraspecific karyotype variability [13, 25-26]. Lepidoptera indeed tolerate chromosomal variations in view of their holokinetic chromosomes, which facilitate the successful inheritance of novel fission or fusion fragments. As a consequence, Lepidoptera can avoid the deleterious consequences of large-scale chromosomal fission and fusion [13, 25-26]. Nevertheless, they can sometimes tolerate heterozygosity for multiple rearrangements in hybrids between population with differences in their karyotype, raising questions about additional mechanisms that rescue fertility in chromosomal hybrids. In Lepidoptera, therefore, chromosome evolution is believed to play a role in reinforcing speciation [13].
Comparing the genome of lepidopteran species it has been also possible to analyse the effect of holocentrism in term of rate of fixed chromosomal rearrangements. This approach evidenced in Lepidoptera two chromosome breaks per megabase of DNA per Million of years: a rate that is much higher than what observed in Drosophila genus and it is a direct consequence of the holocentric nature of the lepidopteran genomes.

==Holocentric chromosomes in nematodes==
The best known group of holocentric species can be found in the Secernentea class of the nematodes, which includes C. elegans [17-18]. Other nematodes are usually described as holocentric because of their phylogenetic relationship to C. elegans, but real karyotypic evidences are scarce or controversial [29-31].
Nematode development is typically characterized by fixed lineages and a single inappropriate cell death, therefore, it has been suggested that holocentrism could avoid the disastrous consequences of unrepaired chromosome breakage events [32]. 
The availability of several molecular and genomic resources allowed a detailed characterization of C. elegans holocentric chromosomes and in particular the structure of the kinetochore has been molecularly dissected [33-34]. Current data suggest that C. elegans kinetochores form paired lines or plates on opposite faces of condensed mitotic chromosomes [34], where each line represents the diffuse kinetochore of a single chromatid. Transmission electron microscopy of C. elegans chromosomes revealed that the kinetochore has a trilaminar structure very similar to that observed in monocentric chromosomes [34-35]. More than 30 different proteins have been identified as components of the C. elegans kinetochore and half of them was already known as functioning in the kinetochores of monocentric chromosomes. Among these, highly studied proteins include homologues of CENP-C and CENP-A, which are highly conserved structural component of the kinetochore in eukaryotes [35-36]. Contrarily to what generally observed in monocentric chromosomes, in holocentric ones the preferential localization of centromeres within heterochromatic areas is missing together with the presence of specific DNA sequences that in C. elegans are not required for the assembly of a functional kinetochore [35-36]. At this regard, it has been observed that holocentric chromosomes of nematodes are unique because they have a large number of satellites scattered throughout their genome, whereas no scattered satellites are found in the monocentric chromosomes of the nematode Trichinella spiralis [37]. Interestingly, these satellite DNAs are not conserved in their sequences among species suggesting that highly repetitive DNAs may facilitate the formation of kinetochores in view of their repetitiveness rather than for their specific sequence [37].
The absence of a localized centromere prompted several studies to identify proteins that are involved in the sister chromatid cohesion assessing that it is accomplished by a separate complex of conserved proteins, termed cohesin, that is comprised of the core subunits Scc3, Smc1, Smc3 and Scc1. Interestingly, they play the same function in organisms with monocentric chromosomes with an exception related to the subunit Scc1, whose gene in addition to the Scc1 orthologue present three additional paralogous genes [35-36].

==Holocentric chromosomes in plants==
In plants, holocentric chromosomes have been found in zygnematophycean algae [38], in the genera Myristica (Myristicaceae), Chionographis (Melanthiaceae), Cuscuta (Convolvulaceae), and Drosera (Droseraceae) [39-40], in the species Trithuria submersa (Hydatellaceae) Prionium serratum (Thurniaceae) [41-42] and, among higher-plants, in many genera belonging to families Cyperaceae and Juncaceae, including the snowy woodrush Luzula nivea (Juncaceae), the most well-studied holocentric plant [43-44]. 
In Luzula spp, the centromeric activity is localized simultaneously at several evenly spaced sites along each chromosome and chromosomes can be fragmented naturally or by irradiation into smaller (but viable) chromosomes [45]. The presence of rearranged karyotype does not affect fitness, as assessed by studies reporting that Luzula hybrids with parents possessing smaller and larger chromosomes showed the smaller chromosomes aligned and paired with the larger ones [45]. Similarly, in plants belonging to the genus Carex, differentiation of the karyotype has been demonstrated to correlate with genetic divergence within species [47], among populations within species [48] and within populations [49] suggesting that, as previously reported in Lepidoptera [13], holocentric chromosome rearrangements contribute to genetic differentiation at different evolutionary scales in Carex evolution and speciation. 
In plants it has also been suggested that the diffuse kinetochore of holocentric chromosomes may suppress the meiotic drive of centromeric repeats and its negative consequences [18, 44]. In particular, the expansions (or contractions) of centromeric repeats may lead to a larger (or smaller) kinetochore, which attracts more (or fewer) microtubules during meiosis [18, 44]. This hypothesis, that correlates the presence of holocentric chromosomes to centromere drive suppression, is very intriguing but it only explains the evolution of chromosomal holocentrism in meiosis and not in mitosis and this is not trivial considering that some species with holocentric chromosomes may present a restriction of kinetochore activity during meiosis [18].
Ultrastructural analysis of mitotic Luzula elegans chromosomes showed that chromatin containing centromeric histone H3 variant cenH3 (also called CENP-A in mammals) is found at the periphery of each individual chromatid and that microtubules attach to cenH3 [50]. Similarly to what previously reported for C. elegans, in L. elegans centromeres are not made by centromere-associated retrotransposons nor centromere-associated satellite DNAs, but cenH3 proteins seem to be associated with a centromere-specific chromatin folding rather than with specific centromeric DNA sequences [51].
Conservation of elements between mono- and holocentric chromosomes is not limited to centromeric proteins, but it is also extended to epigenetic marks. Indeed, the cell cycle-dependent phosphorylation of serine 10 or serine 28 of H3 (that is typically enriched in peri-centromeric regions of monocentric plant chromosomes) occurs uniformly along the Luzula chromosomes [51].
As previously described in aphids, L. elegans possesses a rapid and efficient de novo telomere formation based on a telomerase-mediated healing process that is active immediately after chromosomal damage by irradiation of chromosomes [52]. Newly formed telomere repeats were cytologically detectable 21 days after irradiation in about 50% of cases with a complete heling of telomere after 3 months favouring the fragment stabilization and karyotype fixation.

==Holocentric chromosomes at meiosis: unusual inverted meiosis to favour crossing over==
More than 120 years ago, van Beneden (1883) and Boveri (1890) described for the first time the meiosis through a careful observation of germ cell formation in the nematode Ascaris species. These observations, together with several further analyses, evidenced that canonical meiosis  consists of a first division (called reductional division) that involves the segregation of chromosomal homologs resulting in the reduction of chromosome number and a second division (defined equational division) consisting in the separation of sister chromatids. A general rule for meiosis is therefore: first homologues, then sisters (Figure 2). 
Ironically, the understanding of the reductional division in meiosis of Ascaris sp. has been obtained studying the holocentric chromosomes which, in many other taxa, follow a reverse order of meiotic division [13, 53-54]. Indeed, as reported in several nematodes, in insects belonging to Hemiptera and Lepidoptera [13, 53-54], in mites [55] and in some flowering plants [8] species with holocentric chromosomes generally present an inverted meiotic sequence, in which segregation of homologs is postponed until the second meiotic division. Furthermore, in most cases of inverted meiosis the absence of a canonical kinetochore structure has been observed, together with a restriction of the kinetic activity to the chromosomal ends [13, 53-54].
These changes are related to the peculiar cohesion occurring in tetrads of the holocentric homologous chromosomes during meiosis that impose obstacles to the releases of chromosomes involved in multiple crossing over events [53-55]. In the holocentric chromosomes of C. elegans female meiosis [56], this problem is circumvented restricting crossing over to form only a single chiasma per bivalent and triggering the redistribution of kinetochore proteins along the bivalent axis forming meiosis-specific cup-like structures that uniformly coat each half bivalent but are excluded from the midbivalent region [56]. During anaphase I C. elegans homologous chromosomes are segregated to the poles by microtubule pushing from the midbivalent regions towards the poles [56].
Differently to what reported in C. elegans, other organisms with holocentric chromosomes, including both plants and insects [13, 53-54], circumvent this problem segregating sister chromatids during meiosis I leading to the term inverted meiosis in which the order of reductional and equational division is inverted in respect to canonical meiosis (Figure 3). In this case therefore the separation of homologous chromosomes follows the segregation of sister chromatids. However, in order to have a successful inverted meiosis, it is necessary that a bipolar orientation of sister kinetochores occurs, together with their attachment to microtubules from opposite spindle poles in meiosis I. This allows the segregation of sister chromatids to opposite poles in anaphase I (equational division), but it requests a mechanism to align and pair homologous chromosomes during the second meiotic division [53-55]. 
Interestingly, the presence of inverted meiosis can also facilitate the proper chromosome segregation in hybrids from parental species with differences in their karyotypes or derived by populations with rearranged karyotype allowing rescuing fertility and viability of the hybrids and promoting a fast karyotype evolution and chromosomal speciation, as reported in Lepidoptera [13].

==Future directions==
It is generally assumed that eukaryotic chromatin possesses some degree of compartimentalization so that the distribution of genes on monocentric chromosomes is generally non-uniform [57]. Conversely,, the study of gene density in the spider mite Tetranychus urticae and in the nematode C. elegans revealed that genes are fairly constant distributed across chromosomes, although some differences are apparent in C. elegans between autosomes and the X chromosome, where genes are at a lower density and more evenly distributed [58-59]. Similarly, cytogenetic results suggested that in the aphid Megoura viciae the distribution of genes was uniform throughout all autosomes, with some differences related to X chromosomes where a certain degree of compartimentalization has been observed [60]. It could be therefore very intriguing to increase data related to gene mapping in species with holocentric chromosomes to confirm this diffuse gene distribution. 
Furthermore, the increasing availability of wholly sequenced genomes of organisms possessing holocentric chromosomes could help to shed light on the molecular machinery involved in the evolution of these peculiar chromosomes. Indeed, holocentric chromosomes evolved in multiple and independent events by convergent evolution [7]. Data from C. elegans clearly suggested that the functioning of centromere and kinetochore in nematodes is based on genes that were already known in monocentric organisms, such as HCP-1, HIM-10, ZW10, CENP-A and CENP-C [33]. The availability of genomics data could therefore allow to dissect at a genome-level the origin of holocentrism in order to better understand if the same genes (or different) have been coopted to favour the shift from mono- to holocentrism.
Lastly, a more detailed study of the holocentric chromosomes evolution could be useful to understand which costs and advantages acted as main drivers in the evolution of the chromosome structure in order to better understand the multiple shifts from mono- to holocentrism (and vice versa) that occurred during both plant and animal evolution, even within recent lineages [61].

==Optional info for Wikipedia==
=== See also (optional) ===
You may suggest some additional relevant wikipedia pages that this article can list when uploaded to Wikipedia if they were not linked to in the main text.
*[[wp:example|example]]

=== Wikipedia pages that should link here (optional) ===
You may suggest some wikipedia pages that should link to this article on Wikipedia.
*[[wp:Kinetochore|Kinetochore]]
*[[wp:Nematode|Nematode]]
*[[wp:Arthropod|Arthropod]]
*[[wp:Meiosis|Meiosis]]
*[[wp:Chromosomal crossover|Chromosomal crossover]]

=== Front page sentence (optional) ===
Newly created/expanded pages can be nominated to have a sentence featured on Wikipedia's front page (see our [[Author_Guide#Did_you_know_(optional)|guidelines here]]).
*Did you know that...

==References==
1.	Schrader F. Notes on the mitotic behavior of long chromosomes. Cytologia. 1935; 6: 422-430.&lt;/p&gt;
2.	Mandrioli M, Manicardi GC. Analysis of insect holocentric chromosomes by atomic force microscopy. Hereditas. 2003; 138: 129–132. &lt;/p&gt;
3.	Hughes-Schrader S, Schrader F. The kinetochore of the Hemiptera. Chromosoma. 1961; 12: 327–350.&lt;/p&gt;
4.	Wrench DL, Kethley JB, Norton RA. Cytogenetics of holokinetic chromosomes and inverted meiosis: keys to the evolutionary success of mites, with generalization on eukaryotes. In: Houck MA, ed., Mites: Ecological and Evolutionary Analyses of Life-History Patterns. New York: Chapman &amp; Hall, 1994, pp. 282–343.&lt;/p&gt;
5.	White MJD. Animal cytology and evolution. Cambridge University Press, Cambridge, 1973.&lt;/p&gt;
6.	Mandrioli M, Manicardi GC. Unlocking holocentric chromosomes: new perspectives from comparative and functional genomics? Current Genomics. 2012; 13: 343-349.&lt;/p&gt;
7.	Melters DP, Paliulis LV, Korf IF, Chan SW. Holocentric chromosomes: convergent evolution, meiotic adaptations, and genomic analysis. Chromosome Res. 2012; 20: 579-593. &lt;/p&gt;
8.	Zedek F, Bureš P. Holocentric chromosomes: from tolerance to fragmentation to colonization of the land. An Bot. 2018; 121: 9–16.&lt;/p&gt;
9.	Benavente R. Holocentric chromosomes of arachnids: presence of kinetochore plates during meiotic divisions. Genetica. 1982; 59: 23–27.
10.	Monti, V, Lombardo, G, Loxdale, H, Manicardi, GC, Mandrioli, M. Continuous occurrence of intra‐individual chromosome rearrangements in the peach potato aphid, Myzus persicae (Sulzer) (Hemiptera: Aphididae). Genetica. 2012; 140: 93– 103.&lt;/p&gt;
11.	Manicardi GC, Nardelli A, Mandrioli M. Fast chromosomal evolution and karyotype instability: recurrent chromosomal rearrangements in the peach potato aphid Myzus persicae (Hemiptera, Aphididae). Biol J Linn Soc. 2015; 116: 519-529.&lt;/p&gt;
12.	Nokkala S, Kuznetsova VG, Maryanska-Nadachowska A Nokkala C. Holocentric chromosomes in meiosis. I. Restriction of the number of chiasmata in bivalents. Chromosome Res. 2004; 12: 733-739.&lt;/p&gt;
13.	Lukhtanov VA, Dincă V, Friberg M, Šíchová J, Olofsson M, Vila R, Marec F, Wiklund C. Versatility of multivalent orientation, inverted meiosis, and rescued fitness in holocentric chromosomal hybrids. Proc Natl Acad Sci. 2018; 115: E9610-E9619.&lt;/p&gt;
14.	Bureš P, Zedek F, Marková M. Holocentric chromosomes. In: Wendel J, Greilhuber J, Doležel J, Leitch IJ, eds. Plant genome diversity. vol. 2. Physical structure of plant genomes. Heidelberg: Springer-Verlag, 2013; 187–208.&lt;/p&gt;
15.	Escudero M, Ignacio Márquez-Corro J, Hipp AL. The phylogenetic origins and evolutionary history of holocentric chromosomes. System Bot. 2016; 41: 580-585.&lt;/p&gt;
16.	Nagaki, K, Kashihara K, Murata M. Visualization of diffuse centromeres with centromere-specific histone H3 in the holocentric plant Luzula nivea. Plant Cell 2005; 17: 1886–1893. &lt;/p&gt;
17.	Howe M, McDonald KL, Albertson DG, Meyer BJ. HIM-10 is required for kinetochore structure and function on Caenorhabditis elegans holocentric chromosomes. J Cell Biol. 2001; 153:1227-1238.&lt;/p&gt;
18.	Zedek F, Bureš P. Evidence for centromere drive in the holocentric chromosomes of Caenorhabditis. PLoS ONE. 2012; 7: e30496. &lt;/p&gt;
19.	Richards RI. Fragile and unstable chromosomes in cancer: causes and consequences. Trends Genet. 2001; 17: 339–345.&lt;/p&gt;
20.	Freudenreich CH. Molecular mechanisms of chromosome fragility. Chem Biochem Mol Biol. 2005; 18:141–152.&lt;/p&gt;
21.	Manicardi GC, Mandrioli M, Blackman RL. The cytogenetic architecture of the aphid genome. Biol Rev. 2015; 90: 112-25.&lt;/p&gt;
22.	Monti V, Mandrioli M, Rivi M, Manicardi GC. The vanishing clone: occurrence of repeated chromosome fragmentations in the aphid Myzus persicae (Homoptera, Aphididae). Biol J Linn Soc. 2012; 105: 350-358. &lt;/p&gt;
23.	Monti, V, Giusti, M., Bizzaro D, Manicardi GC, Mandrioli M. Presence of a functional (TTAGG) n telomere-telomerase system in aphids. Chrom Res. 2011; 19: 625-633.&lt;/p&gt;
24.	Mandrioli M, Borsatti, F. Analysis of heterochromatic epigenetic markers in the holocentric chromosomes of the aphid Acyrthosiphon pisum. Chrom Res. 2007; 15: 1015-1022.&lt;/p&gt;
25.	Marec F, Tothova A, Sahara K, Traut W. Meiotic pairing of sex chromosome fragments and its relation to atypical transmission of a sex-linked marker in Ephestia kuehniella (Insecta: Lepidoptera). Heredity. 2001; 87: 659–671.&lt;/p&gt;
26.	Hill J. Rastas P, Hornett EA, Neethiraj R, Clark N, Morehouse N, de la Paz Celorio-Mancera M, Cols JC, Dircksen H, Meslin C, Keehnen N, Pruisscher P, Sikkink K, Vives M, Vogel H, Wiklund C, Woronik A, Boggs CL, Nylin S, Wheat CV. Unprecedented reorganization of holocentric chromosomes provides insights into the enigma of lepidopteran chromosome evolution. Science Adv. 2019; 5: eaau3648.&lt;/p&gt;
27.	d'Alençon E, Sezutsu H, Legeai F, Permal E, Bernard-Samain S, Gimenez S, Gagneur C, Cousserans F, Shimomura M, Brun-Barale A, Flutre T, Couloux A, East P, Gordon K, Mita K, Quesneville H, Fournier P, Feyereisen R. Extensive synteny conservation of holocentric chromosomes in Lepidoptera despite high rates of local genome rearrangements. Proc Natl Acad Sci USA. 2010; 107: 7680–7685.&lt;/p&gt;
28.	Lukhtanov VA, Dincă V, Talavera G, Vila R. Unprecedented within-species chromosome number cline in the Wood White butterfly Leptidea sinapis and its significance for karyotype evolution and speciation. BMC Evol Biol. 2011; 11:109.&lt;/p&gt;
29.	Mutafova T, Dimitrova Y, Komandarev S. The karyotype of four Trichinella species. Z Parasitenkd. 1982; 67: 115–120.&lt;/p&gt;
30.	Spakulová M, Králová I, Cutillas C. Studies on the karyotype and gametogenesis in Trichuris muris. J Helminthol. 1994; 68: 67–72.&lt;/p&gt;
31.	Post R. The chromosomes of the Filariae. Filaria J. 2005; 4:10.&lt;/p&gt;
32.	Pimpinelli S, Goday C. Unusual kinetochores and chromatin diminution in Parascaris. Trends Genet. 1989; 5: 310–315.&lt;/p&gt;
33.	Dernburg AF. Here, there, and everywhere: kinetochore function on holocentric chromosomes. J Cell Biol. 2001; 153: F33-F38.&lt;/p&gt;
34.	Maddox PS, Oegema K, Desai A, Cheeseman IM. "Holo"er than thou: Chromosome segregation and kinetochore function in C. elegans. Chrom Res. 2004; 12: 641-653. &lt;/p&gt;
35.	Albertson DG, Thomson JN. The kinetochores of Caenorhabditis elegans. Chromosoma. 1982; 86: 409–428.&lt;/p&gt;
36.	Monen J, Maddox PS, Hyndman F, Qegema K, Desai A. Differential role of CENP-A in the segregation of holocentric C. elegans chromosomes during meiosis and mitosis. Nature Cell Biol. 2005; 7: 1248–1255.&lt;/p&gt;
37.	Subirana JA, Messeguer X. A satellite explosion in the genome of holocentric nematodes. PLoS ONE. 2013; 8: e62221. &lt;/p&gt;
38.	Godward MBE. The chromosomes of the algae (ed. Godward, M. B. E.). Conjugales. Edward Arnold, London. 1966; pp. 24 –51.&lt;/p&gt;
39.	Luceño M, Vanzela ALL, Guerra M. Cytotaxonomic studies in Brazilian Rhynchospora (Cyperaceae), a genus exhibiting holocentric chromosomes. Can J Bot. 1998; 76: 440–449.&lt;/p&gt;
40.	Kuta E, Bohanec B, Dubas E, Vizintin L, Przywara L. Chromosome and nuclear DNA study on Luzula - a genus with holokinetic chromosomes. Genome. 2004; 47: 246–256.&lt;/p&gt;
41.	Kynast RG, Joseph JA, Pellicer J, Ramsay MM, Rudall PJ. Chromosome behavior at the base of the angiosperm radiation: karyology of Trithuria submersa (Hydatellaceae, Nymphaeales). Amer J Bot. 2014; 101:1447–1455.&lt;/p&gt;
42.	Zedek F, Veselý P, Horová L, Bureš P. Flow cytometry may allow microscope-independent detection of holocentric chromosomes in plants. Sci Rep. 2016; 6: e27161.&lt;/p&gt;
43.	Haizel T, Lim YK, Leitch AR, Moore G. Molecular analysis of holocentric centromeres of Luzula species. Cytogenet Genome Res. 2005; 109: 134-143.&lt;/p&gt;
44.	Zedek F, Bures P. Absence of positive selection on CenH3 in Luzula suggests that holokinetic chromosomes may suppress centromere drive. An Bot. 2016; 118: 1347-1352.&lt;/p&gt;
45.	Madej A, Kuta E. Holokinetic chromosomes of Luzula luzuloides (Juncaceae) in callus culture. Acta Biol Cracoviensia Ser Bot. 2001; 43:33-43.&lt;/p&gt;
46.	Nordenskiold H. Tetrad analysis and course of meiosis in three hybrids of Luzula campestris. Hereditas. 1961; 47: 203–238.
47.	Escudero M, Vargas P, Arens P, Ouborg J, Luceño M. The east–west–north colonization history of the Mediterranean and Europe by the coastal plant Carex extensa (Cyperaceae). Mol Ecol. 2010; 19: 352-370.&lt;/p&gt;
48.	Hipp AL, Rothrock PE, Roalson EH. The evolution of chromosome arrangements in Carex (Cyperaceae). Bot Rev. 2009; 75: 96-109.
49.	Escudero M, Weber JA, Hipp AL. Species coherence in the face of karyotype diversifi cation in holocentric organisms: the case of a cytogenetically variable sedge (Carex scoparia, Cyperaceae). An Bot. 2013; 112: 515 – 526.&lt;/p&gt;
50.	Wanner G, Schroeder-Reiter E, Ma W, Houben A, Schubert V. The ultrastructure of mono- and holocentric plant centromeres: an immunological investigation by structured illumination microscopy and scanning electron microscopy. Chromosoma. 2015; 124: 503-517.&lt;/p&gt;
51.	Cuacos M, H Franklin FC, Heckmann S. Atypical centromeres in plants-what they can tell us. Front Plant Sci. 2015; 26: 913.&lt;/p&gt;
52.	Jankowska M, Fuchs J, Klocke E, Fojtová M, Polanská P, Fajkus J. Holokinetic centromeres and efficient telomere healing enable rapid karyotype evolution. Chromosoma. 2015; 124: 519-528.&lt;/p&gt;
53.	Bogdanov YF. Inverted meiosis and its place in the evolution of sexual reproduction pathways. Rus J Genetics. 2016; 52: 473-490.&lt;/p&gt;
54.	Viera A, Page J, Rufas JS. Inverted meiosis: the true bugs as a model to study. Genome Dyn. 2009; 5:137-156.&lt;/p&gt;
55.	Vanzela ALL, Cuadrado A, Guerra M. Localization of 45S rDNA and telomeric sites on holocentric chromosomes of Rhynchospora tenuis (Cyperaceae). Genet Mol Biol. 2003; 26, 199-201.&lt;/p&gt;
56.	Martinez-Perez E, Schvarzstein M, Barroso C, Lightfoot J, Dernburg AF, Villeneuve AM. Crossovers trigger a remodeling of meiotic chromosome axis composition that is linked to two-step loss of sister chromatid cohesion. Genes Dev. 2008; 22: 2886–2901.&lt;/p&gt;
57.	Bernardi G, Olofsson B, Filipski J, Zerial M, Salinas J, Cuny G, Meunier-Rotival M, Rodier, F. The mosaic genome of warm-blooded vertebrates. Science. 1985; 228: 953-958.&lt;/p&gt;
58.	Grbic M, Van Leeuwen T, Clark RM, Rombauts S, Rouzé P, Grbic V, Osborne EJ, Dermauw W, Ngoc PC, Ortego F, Hernández-Crespo P, Diaz I, Martinez M, Navajas M, Sucena É, Magalhães S, Nagy L, Pace RM, Djuranović S, Smagghe G, Iga M, Christiaens O, Veenstra JA, Ewer J, Pires-daSilva A, Roch F, Cazaux M, Navarro M, Zhurov V, Fawcett JA, Bonnet E, Martens C, Baele G, Wissler L, Tirry L, Blais C, Demeestere K, Henz SR, Gregory TR, Mathieu J, Verdon L, Farinelli L, Schmutz, J, Lindquist E, Feyereisen R, Van de Peer Y. The genome of Tetranychus urticae reveals herbivorous pest adaptations. Nature. 2011; 479, 487-492.&lt;/p&gt;
59.	The C. elegans Sequencing Consortium. Genome sequence of the nematode C. elegans:  a platform for investigating biology. Science. 1998; 282, 2012-2018. &lt;/p&gt;
60.	Manicardi GC, Mandrioli M, Bizzaro D, Bianchi U. Patterns of DNase I sensitivity in the  holocentric chromosomes of the aphid Megoura viciae. Genome. 1998; 41: 169-172.&lt;/p&gt;
61.	Márquez-Corro J, Escudero M, Luceño M. Do holocentric chromosomes represent an evolutionary advantage? A study of paired analyses of diversification rates of lineages with holocentric chromosomes and their monocentric closest relatives. Chromosome Res. 2018; 26: 139-152.&lt;/p&gt;</text>
      <sha1>leba850vpz2z6oqqnngv2d9qcyjyooz</sha1>
    </revision>
    <revision>
      <id>7951</id>
      <parentid>7950</parentid>
      <timestamp>2019-08-05T09:29:27Z</timestamp>
      <contributor>
        <username>Mandriol</username>
        <id>144</id>
      </contributor>
      <comment>/* References */</comment>
      <model>wikitext</model>
      <format>text/x-wiki</format>
      <text xml:space="preserve" bytes="33291">{{author
|first1       = Mauro
|last1        = Mandrioli
|department1  = Dept. Life Sciences
|institution1 = [[WP:University of Modena and Reggio Emilia|University of Modena and Reggio Emilia]]
|address1     = Modena, Italy
|username1    = User:mandriol
|orcid1       = 0000-0002-2611-9777

|first2       = Gian Carlo
|last2        = Manicardi
|department2  = Dept. Life Sciences
|institution2 = [[WP:University of Modena and Reggio Emilia|University of Modena and Reggio Emilia]]
|address2     = Reggio Emilia, Italy
|username2    = User: manicardi
|orcid2       = 0000-0002-9383-1190
}}

==Abstract==
Holocentric chromosomes possess multiple kinetochores along their length rather than the single centromere typical of other chromosomes [1]. They have been described for the first time in cytogenetic experiments dating from 1935 and, since this first observation, the term holocentric chromosome is referred to chromosomes that: i. lack the primary constriction corresponding to centromere observed in monocentric chromosomes [2]; ii. possess multiple kinetochores diffuse along all the chromosomal axis so that microtubules bind to chromosomes along their entire length and move broadside to the pole from the metaphase plate [3]. These chromosomes are also termed holokinetic, because, during cell division, chromatids move apart in parallel and do not form the classical V-shaped figures typical of monocentric chromosomes [4]. Holocentric chromosomes evolved several times during both animal and plant evolution [5] and are currently reported in about eight hundred of species, including plants, insects, arachnids and nematodes [7-9]. As a consequence of their diffuse kinetochores, holocentric chromosomes may stabilize chromosomal fragments favouring karyotype rearrangements [10-11]. However, holocentric chromosome may also present limitations to crossing over causing a restriction of the number of chiasmata in bivalents [12] and may cause a restructuring of meiotic divisions resulting in an inverted meiosis [13].

==Evolution and structure of holocentric chromosomes==
[[File:Image_PlaceHolder.png|thumb|right|Images should be uploaded to wikimedia commons under the CC-BY license.]]

Add text in [[wp:Help:Wiki markup|wiki markup]]. You can easily include [[PLoSWiki:Citing_Sources|references]] from pubmed.&lt;ref name="wodak2012"&gt;{{cite pmid|PMC3315447}}&lt;/ref&gt;

===Evolution of holocentric chromosomes===
Holocentric chromosomes have been described for the first time in 1935 to identify chromosomes with a diffuse kinetochore (or with a diffuse kinetochore activity) making these chromosomes able to bind to microtubules along their entire length [1]. In the last decades, several studies assessed that the same behaviour during mitosis can be observed not only for holocentric/holokinetic chromosomes, but also for polykinetic chromosomes that contain numerous (but discrete) microtubule-binding sites, but the term “holocentric/holokinetic” is still used for both [1, 5, 7].
Before molecular methods became available, the presence of holocentric chromosomes has been evaluated mostly using cytology and, considering that many species are difficult to study cytologically, it can be surmised that the true presence of holocentrism may be underestimated. In addition, there are several taxa, whose chromosomes are still uncharacterized, but their phylogenetic position suggests that they should have holocentric chromosomes [7, 14].
The presence of holocentric chromosomes has been up till now assessed in about 800 species, including insects, plants, arachnids, and nematodes [1, 5, 7] suggesting that generally holocentric chromosomes originated by convergent evolution from ancestors possessing monocentric chromosomes. Interesting exceptions are represented by insects belonging to Oligoneoptera and Neoptera, whose monocentric chromosomes probably evolved from holocentric ancestor in two different and independent events [7].
Evidences of convergent evolution clearly assess that holocentrism is adaptive, but the conditions under which holocentrism may have provided a selective advantage are unclear and probably diverse for different taxa [6-8, 15]. Even if the origin of holokinetic chromosomes is still controversial, Nagaki et al. [16] proposed that holocentrism could have been acquired easily during plant and animal evolution by a slight difference in the kinetochore origin. In particular, they hypothesized that if the direction of kinetochore origin turns by 90° and occurs along the chromosome axes up to the telomeric regions, it is possible to “generate” holocentric chromosomes without any further step.

===Structure of holocentric chromosomes===
A detailed molecular analysis of the structure of holocentric chromosomes is currently available for the nematode Caenorhabditis elegans only [17-18], whereas the presence of true holokinetic nature has been also confirmed in other taxa by the evidence that experimentally induced chromosome fragments continue to attach to the spindle and segregate correctly [3]. For most of the species, data about holocentrism are related to the analysis of the behaviour of chromosomes during anaphase migration since holocentric sister chromatids migrate in parallel to the spindle poles, in contrast to monocentric ones in which pulling forces are exerted on a single chromosomal point and chromosome arms trail behind. As a consequence, chromatids of holocentric chromosomes move apart in parallel and do not form the classical V-shaped figures typical of monocentric ones [4]. Moreover, if a holocentric chromosome is fragmented (for instance by X-ray irradiation), each fragment retains centromere activity and can segregate properly to the poles (Figure 1).

==Holocentric chromosomes in arthropods==
Among arthropods, the presence of holocentric chromosome has been reported in different species belonging to insects (Ephemeroptera, Odonata, Zoraptera, Dermaptera, Psocoptera, Phthiraptera, Thysanoptera, Hemiptera, Trichoptera and Lepidoptera), scorpions (Buthoidea), mites and ticks of the superorder Acariformes and genus Rhipicephalus (Ixodidae) and spiders (Dysderidae and Segestridae) [7, 15]. Despite this widespread occurrence, most of the currently available data on holocentrism is related to aphid and lepidopteran species [2-3, 6, 10-11].
In aphids, holocentric chromosomes have been deeply studied and their ability of stabilizing chromosomal fragments has been associated to their phytophagous life style. Indeed, several plants produce chemicals able to induce DNA damages to pest insects. Nicotine, for instance, is a naturally occurring alkaloid found primarily in members of the solanaceous plant family (including Nicotiana tabacum) that can cause replication fork stress bringing to different DNA damages, including chromosomal fragmentations [19-20]. Similar effects have been also reported by other plant-produced molecules, such as caffeine and ethanol [19-20].
In view of their ability to favour the inheritance of chromosomal fragments, holocentrism has been associated to recurrent changes in the karyotypes of some aphid species and in particular in the peach potato aphid Myzus persicae, where both inter- and intra-individual rearranged karyotypes have been also observed [21-22]. Interestingly, aphids also possess a constitutive expression of the telomerase coding gene so that they can initiate a de novo synthesis of telomere sequences at internal breakpoints, resulting in the stabilization of chromosomal fragments [23-24].
Among non-polyploid animals, Lepidoptera exhibit the highest variance in chromosome number between species within a genus and notable levels of interspecific and intraspecific karyotype variability [13, 25-26]. Lepidoptera indeed tolerate chromosomal variations in view of their holokinetic chromosomes, which facilitate the successful inheritance of novel fission or fusion fragments. As a consequence, Lepidoptera can avoid the deleterious consequences of large-scale chromosomal fission and fusion [13, 25-26]. Nevertheless, they can sometimes tolerate heterozygosity for multiple rearrangements in hybrids between population with differences in their karyotype, raising questions about additional mechanisms that rescue fertility in chromosomal hybrids. In Lepidoptera, therefore, chromosome evolution is believed to play a role in reinforcing speciation [13].
Comparing the genome of lepidopteran species it has been also possible to analyse the effect of holocentrism in term of rate of fixed chromosomal rearrangements. This approach evidenced in Lepidoptera two chromosome breaks per megabase of DNA per Million of years: a rate that is much higher than what observed in Drosophila genus and it is a direct consequence of the holocentric nature of the lepidopteran genomes.

==Holocentric chromosomes in nematodes==
The best known group of holocentric species can be found in the Secernentea class of the nematodes, which includes C. elegans [17-18]. Other nematodes are usually described as holocentric because of their phylogenetic relationship to C. elegans, but real karyotypic evidences are scarce or controversial [29-31].
Nematode development is typically characterized by fixed lineages and a single inappropriate cell death, therefore, it has been suggested that holocentrism could avoid the disastrous consequences of unrepaired chromosome breakage events [32]. 
The availability of several molecular and genomic resources allowed a detailed characterization of C. elegans holocentric chromosomes and in particular the structure of the kinetochore has been molecularly dissected [33-34]. Current data suggest that C. elegans kinetochores form paired lines or plates on opposite faces of condensed mitotic chromosomes [34], where each line represents the diffuse kinetochore of a single chromatid. Transmission electron microscopy of C. elegans chromosomes revealed that the kinetochore has a trilaminar structure very similar to that observed in monocentric chromosomes [34-35]. More than 30 different proteins have been identified as components of the C. elegans kinetochore and half of them was already known as functioning in the kinetochores of monocentric chromosomes. Among these, highly studied proteins include homologues of CENP-C and CENP-A, which are highly conserved structural component of the kinetochore in eukaryotes [35-36]. Contrarily to what generally observed in monocentric chromosomes, in holocentric ones the preferential localization of centromeres within heterochromatic areas is missing together with the presence of specific DNA sequences that in C. elegans are not required for the assembly of a functional kinetochore [35-36]. At this regard, it has been observed that holocentric chromosomes of nematodes are unique because they have a large number of satellites scattered throughout their genome, whereas no scattered satellites are found in the monocentric chromosomes of the nematode Trichinella spiralis [37]. Interestingly, these satellite DNAs are not conserved in their sequences among species suggesting that highly repetitive DNAs may facilitate the formation of kinetochores in view of their repetitiveness rather than for their specific sequence [37].
The absence of a localized centromere prompted several studies to identify proteins that are involved in the sister chromatid cohesion assessing that it is accomplished by a separate complex of conserved proteins, termed cohesin, that is comprised of the core subunits Scc3, Smc1, Smc3 and Scc1. Interestingly, they play the same function in organisms with monocentric chromosomes with an exception related to the subunit Scc1, whose gene in addition to the Scc1 orthologue present three additional paralogous genes [35-36].

==Holocentric chromosomes in plants==
In plants, holocentric chromosomes have been found in zygnematophycean algae [38], in the genera Myristica (Myristicaceae), Chionographis (Melanthiaceae), Cuscuta (Convolvulaceae), and Drosera (Droseraceae) [39-40], in the species Trithuria submersa (Hydatellaceae) Prionium serratum (Thurniaceae) [41-42] and, among higher-plants, in many genera belonging to families Cyperaceae and Juncaceae, including the snowy woodrush Luzula nivea (Juncaceae), the most well-studied holocentric plant [43-44]. 
In Luzula spp, the centromeric activity is localized simultaneously at several evenly spaced sites along each chromosome and chromosomes can be fragmented naturally or by irradiation into smaller (but viable) chromosomes [45]. The presence of rearranged karyotype does not affect fitness, as assessed by studies reporting that Luzula hybrids with parents possessing smaller and larger chromosomes showed the smaller chromosomes aligned and paired with the larger ones [45]. Similarly, in plants belonging to the genus Carex, differentiation of the karyotype has been demonstrated to correlate with genetic divergence within species [47], among populations within species [48] and within populations [49] suggesting that, as previously reported in Lepidoptera [13], holocentric chromosome rearrangements contribute to genetic differentiation at different evolutionary scales in Carex evolution and speciation. 
In plants it has also been suggested that the diffuse kinetochore of holocentric chromosomes may suppress the meiotic drive of centromeric repeats and its negative consequences [18, 44]. In particular, the expansions (or contractions) of centromeric repeats may lead to a larger (or smaller) kinetochore, which attracts more (or fewer) microtubules during meiosis [18, 44]. This hypothesis, that correlates the presence of holocentric chromosomes to centromere drive suppression, is very intriguing but it only explains the evolution of chromosomal holocentrism in meiosis and not in mitosis and this is not trivial considering that some species with holocentric chromosomes may present a restriction of kinetochore activity during meiosis [18].
Ultrastructural analysis of mitotic Luzula elegans chromosomes showed that chromatin containing centromeric histone H3 variant cenH3 (also called CENP-A in mammals) is found at the periphery of each individual chromatid and that microtubules attach to cenH3 [50]. Similarly to what previously reported for C. elegans, in L. elegans centromeres are not made by centromere-associated retrotransposons nor centromere-associated satellite DNAs, but cenH3 proteins seem to be associated with a centromere-specific chromatin folding rather than with specific centromeric DNA sequences [51].
Conservation of elements between mono- and holocentric chromosomes is not limited to centromeric proteins, but it is also extended to epigenetic marks. Indeed, the cell cycle-dependent phosphorylation of serine 10 or serine 28 of H3 (that is typically enriched in peri-centromeric regions of monocentric plant chromosomes) occurs uniformly along the Luzula chromosomes [51].
As previously described in aphids, L. elegans possesses a rapid and efficient de novo telomere formation based on a telomerase-mediated healing process that is active immediately after chromosomal damage by irradiation of chromosomes [52]. Newly formed telomere repeats were cytologically detectable 21 days after irradiation in about 50% of cases with a complete heling of telomere after 3 months favouring the fragment stabilization and karyotype fixation.

==Holocentric chromosomes at meiosis: unusual inverted meiosis to favour crossing over==
More than 120 years ago, van Beneden (1883) and Boveri (1890) described for the first time the meiosis through a careful observation of germ cell formation in the nematode Ascaris species. These observations, together with several further analyses, evidenced that canonical meiosis  consists of a first division (called reductional division) that involves the segregation of chromosomal homologs resulting in the reduction of chromosome number and a second division (defined equational division) consisting in the separation of sister chromatids. A general rule for meiosis is therefore: first homologues, then sisters (Figure 2). 
Ironically, the understanding of the reductional division in meiosis of Ascaris sp. has been obtained studying the holocentric chromosomes which, in many other taxa, follow a reverse order of meiotic division [13, 53-54]. Indeed, as reported in several nematodes, in insects belonging to Hemiptera and Lepidoptera [13, 53-54], in mites [55] and in some flowering plants [8] species with holocentric chromosomes generally present an inverted meiotic sequence, in which segregation of homologs is postponed until the second meiotic division. Furthermore, in most cases of inverted meiosis the absence of a canonical kinetochore structure has been observed, together with a restriction of the kinetic activity to the chromosomal ends [13, 53-54].
These changes are related to the peculiar cohesion occurring in tetrads of the holocentric homologous chromosomes during meiosis that impose obstacles to the releases of chromosomes involved in multiple crossing over events [53-55]. In the holocentric chromosomes of C. elegans female meiosis [56], this problem is circumvented restricting crossing over to form only a single chiasma per bivalent and triggering the redistribution of kinetochore proteins along the bivalent axis forming meiosis-specific cup-like structures that uniformly coat each half bivalent but are excluded from the midbivalent region [56]. During anaphase I C. elegans homologous chromosomes are segregated to the poles by microtubule pushing from the midbivalent regions towards the poles [56].
Differently to what reported in C. elegans, other organisms with holocentric chromosomes, including both plants and insects [13, 53-54], circumvent this problem segregating sister chromatids during meiosis I leading to the term inverted meiosis in which the order of reductional and equational division is inverted in respect to canonical meiosis (Figure 3). In this case therefore the separation of homologous chromosomes follows the segregation of sister chromatids. However, in order to have a successful inverted meiosis, it is necessary that a bipolar orientation of sister kinetochores occurs, together with their attachment to microtubules from opposite spindle poles in meiosis I. This allows the segregation of sister chromatids to opposite poles in anaphase I (equational division), but it requests a mechanism to align and pair homologous chromosomes during the second meiotic division [53-55]. 
Interestingly, the presence of inverted meiosis can also facilitate the proper chromosome segregation in hybrids from parental species with differences in their karyotypes or derived by populations with rearranged karyotype allowing rescuing fertility and viability of the hybrids and promoting a fast karyotype evolution and chromosomal speciation, as reported in Lepidoptera [13].

==Future directions==
It is generally assumed that eukaryotic chromatin possesses some degree of compartimentalization so that the distribution of genes on monocentric chromosomes is generally non-uniform [57]. Conversely,, the study of gene density in the spider mite Tetranychus urticae and in the nematode C. elegans revealed that genes are fairly constant distributed across chromosomes, although some differences are apparent in C. elegans between autosomes and the X chromosome, where genes are at a lower density and more evenly distributed [58-59]. Similarly, cytogenetic results suggested that in the aphid Megoura viciae the distribution of genes was uniform throughout all autosomes, with some differences related to X chromosomes where a certain degree of compartimentalization has been observed [60]. It could be therefore very intriguing to increase data related to gene mapping in species with holocentric chromosomes to confirm this diffuse gene distribution. 
Furthermore, the increasing availability of wholly sequenced genomes of organisms possessing holocentric chromosomes could help to shed light on the molecular machinery involved in the evolution of these peculiar chromosomes. Indeed, holocentric chromosomes evolved in multiple and independent events by convergent evolution [7]. Data from C. elegans clearly suggested that the functioning of centromere and kinetochore in nematodes is based on genes that were already known in monocentric organisms, such as HCP-1, HIM-10, ZW10, CENP-A and CENP-C [33]. The availability of genomics data could therefore allow to dissect at a genome-level the origin of holocentrism in order to better understand if the same genes (or different) have been coopted to favour the shift from mono- to holocentrism.
Lastly, a more detailed study of the holocentric chromosomes evolution could be useful to understand which costs and advantages acted as main drivers in the evolution of the chromosome structure in order to better understand the multiple shifts from mono- to holocentrism (and vice versa) that occurred during both plant and animal evolution, even within recent lineages [61].

==Optional info for Wikipedia==
=== See also (optional) ===
You may suggest some additional relevant wikipedia pages that this article can list when uploaded to Wikipedia if they were not linked to in the main text.
*[[wp:example|example]]

=== Wikipedia pages that should link here (optional) ===
You may suggest some wikipedia pages that should link to this article on Wikipedia.
*[[wp:Kinetochore|Kinetochore]]
*[[wp:Nematode|Nematode]]
*[[wp:Arthropod|Arthropod]]
*[[wp:Meiosis|Meiosis]]
*[[wp:Chromosomal crossover|Chromosomal crossover]]

=== Front page sentence (optional) ===
Newly created/expanded pages can be nominated to have a sentence featured on Wikipedia's front page (see our [[Author_Guide#Did_you_know_(optional)|guidelines here]]).
*Did you know that...

==References==
&lt;ref&gt;1.	Schrader F. Notes on the mitotic behavior of long chromosomes. Cytologia. 1935; 6: 422-430.&lt;/p&gt;&lt;/ref&gt;
2.	Mandrioli M, Manicardi GC. Analysis of insect holocentric chromosomes by atomic force microscopy. Hereditas. 2003; 138: 129–132. &lt;/p&gt;
3.	Hughes-Schrader S, Schrader F. The kinetochore of the Hemiptera. Chromosoma. 1961; 12: 327–350.&lt;/p&gt;
4.	Wrench DL, Kethley JB, Norton RA. Cytogenetics of holokinetic chromosomes and inverted meiosis: keys to the evolutionary success of mites, with generalization on eukaryotes. In: Houck MA, ed., Mites: Ecological and Evolutionary Analyses of Life-History Patterns. New York: Chapman &amp; Hall, 1994, pp. 282–343.&lt;/p&gt;
5.	White MJD. Animal cytology and evolution. Cambridge University Press, Cambridge, 1973.&lt;/p&gt;
6.	Mandrioli M, Manicardi GC. Unlocking holocentric chromosomes: new perspectives from comparative and functional genomics? Current Genomics. 2012; 13: 343-349.&lt;/p&gt;
7.	Melters DP, Paliulis LV, Korf IF, Chan SW. Holocentric chromosomes: convergent evolution, meiotic adaptations, and genomic analysis. Chromosome Res. 2012; 20: 579-593. &lt;/p&gt;
8.	Zedek F, Bureš P. Holocentric chromosomes: from tolerance to fragmentation to colonization of the land. An Bot. 2018; 121: 9–16.&lt;/p&gt;
9.	Benavente R. Holocentric chromosomes of arachnids: presence of kinetochore plates during meiotic divisions. Genetica. 1982; 59: 23–27.
10.	Monti, V, Lombardo, G, Loxdale, H, Manicardi, GC, Mandrioli, M. Continuous occurrence of intra‐individual chromosome rearrangements in the peach potato aphid, Myzus persicae (Sulzer) (Hemiptera: Aphididae). Genetica. 2012; 140: 93– 103.&lt;/p&gt;
11.	Manicardi GC, Nardelli A, Mandrioli M. Fast chromosomal evolution and karyotype instability: recurrent chromosomal rearrangements in the peach potato aphid Myzus persicae (Hemiptera, Aphididae). Biol J Linn Soc. 2015; 116: 519-529.&lt;/p&gt;
12.	Nokkala S, Kuznetsova VG, Maryanska-Nadachowska A Nokkala C. Holocentric chromosomes in meiosis. I. Restriction of the number of chiasmata in bivalents. Chromosome Res. 2004; 12: 733-739.&lt;/p&gt;
13.	Lukhtanov VA, Dincă V, Friberg M, Šíchová J, Olofsson M, Vila R, Marec F, Wiklund C. Versatility of multivalent orientation, inverted meiosis, and rescued fitness in holocentric chromosomal hybrids. Proc Natl Acad Sci. 2018; 115: E9610-E9619.&lt;/p&gt;
14.	Bureš P, Zedek F, Marková M. Holocentric chromosomes. In: Wendel J, Greilhuber J, Doležel J, Leitch IJ, eds. Plant genome diversity. vol. 2. Physical structure of plant genomes. Heidelberg: Springer-Verlag, 2013; 187–208.&lt;/p&gt;
15.	Escudero M, Ignacio Márquez-Corro J, Hipp AL. The phylogenetic origins and evolutionary history of holocentric chromosomes. System Bot. 2016; 41: 580-585.&lt;/p&gt;
16.	Nagaki, K, Kashihara K, Murata M. Visualization of diffuse centromeres with centromere-specific histone H3 in the holocentric plant Luzula nivea. Plant Cell 2005; 17: 1886–1893. &lt;/p&gt;
17.	Howe M, McDonald KL, Albertson DG, Meyer BJ. HIM-10 is required for kinetochore structure and function on Caenorhabditis elegans holocentric chromosomes. J Cell Biol. 2001; 153:1227-1238.&lt;/p&gt;
18.	Zedek F, Bureš P. Evidence for centromere drive in the holocentric chromosomes of Caenorhabditis. PLoS ONE. 2012; 7: e30496. &lt;/p&gt;
19.	Richards RI. Fragile and unstable chromosomes in cancer: causes and consequences. Trends Genet. 2001; 17: 339–345.&lt;/p&gt;
20.	Freudenreich CH. Molecular mechanisms of chromosome fragility. Chem Biochem Mol Biol. 2005; 18:141–152.&lt;/p&gt;
21.	Manicardi GC, Mandrioli M, Blackman RL. The cytogenetic architecture of the aphid genome. Biol Rev. 2015; 90: 112-25.&lt;/p&gt;
22.	Monti V, Mandrioli M, Rivi M, Manicardi GC. The vanishing clone: occurrence of repeated chromosome fragmentations in the aphid Myzus persicae (Homoptera, Aphididae). Biol J Linn Soc. 2012; 105: 350-358. &lt;/p&gt;
23.	Monti, V, Giusti, M., Bizzaro D, Manicardi GC, Mandrioli M. Presence of a functional (TTAGG) n telomere-telomerase system in aphids. Chrom Res. 2011; 19: 625-633.&lt;/p&gt;
24.	Mandrioli M, Borsatti, F. Analysis of heterochromatic epigenetic markers in the holocentric chromosomes of the aphid Acyrthosiphon pisum. Chrom Res. 2007; 15: 1015-1022.&lt;/p&gt;
25.	Marec F, Tothova A, Sahara K, Traut W. Meiotic pairing of sex chromosome fragments and its relation to atypical transmission of a sex-linked marker in Ephestia kuehniella (Insecta: Lepidoptera). Heredity. 2001; 87: 659–671.&lt;/p&gt;
26.	Hill J. Rastas P, Hornett EA, Neethiraj R, Clark N, Morehouse N, de la Paz Celorio-Mancera M, Cols JC, Dircksen H, Meslin C, Keehnen N, Pruisscher P, Sikkink K, Vives M, Vogel H, Wiklund C, Woronik A, Boggs CL, Nylin S, Wheat CV. Unprecedented reorganization of holocentric chromosomes provides insights into the enigma of lepidopteran chromosome evolution. Science Adv. 2019; 5: eaau3648.&lt;/p&gt;
27.	d'Alençon E, Sezutsu H, Legeai F, Permal E, Bernard-Samain S, Gimenez S, Gagneur C, Cousserans F, Shimomura M, Brun-Barale A, Flutre T, Couloux A, East P, Gordon K, Mita K, Quesneville H, Fournier P, Feyereisen R. Extensive synteny conservation of holocentric chromosomes in Lepidoptera despite high rates of local genome rearrangements. Proc Natl Acad Sci USA. 2010; 107: 7680–7685.&lt;/p&gt;
28.	Lukhtanov VA, Dincă V, Talavera G, Vila R. Unprecedented within-species chromosome number cline in the Wood White butterfly Leptidea sinapis and its significance for karyotype evolution and speciation. BMC Evol Biol. 2011; 11:109.&lt;/p&gt;
29.	Mutafova T, Dimitrova Y, Komandarev S. The karyotype of four Trichinella species. Z Parasitenkd. 1982; 67: 115–120.&lt;/p&gt;
30.	Spakulová M, Králová I, Cutillas C. Studies on the karyotype and gametogenesis in Trichuris muris. J Helminthol. 1994; 68: 67–72.&lt;/p&gt;
31.	Post R. The chromosomes of the Filariae. Filaria J. 2005; 4:10.&lt;/p&gt;
32.	Pimpinelli S, Goday C. Unusual kinetochores and chromatin diminution in Parascaris. Trends Genet. 1989; 5: 310–315.&lt;/p&gt;
33.	Dernburg AF. Here, there, and everywhere: kinetochore function on holocentric chromosomes. J Cell Biol. 2001; 153: F33-F38.&lt;/p&gt;
34.	Maddox PS, Oegema K, Desai A, Cheeseman IM. "Holo"er than thou: Chromosome segregation and kinetochore function in C. elegans. Chrom Res. 2004; 12: 641-653. &lt;/p&gt;
35.	Albertson DG, Thomson JN. The kinetochores of Caenorhabditis elegans. Chromosoma. 1982; 86: 409–428.&lt;/p&gt;
36.	Monen J, Maddox PS, Hyndman F, Qegema K, Desai A. Differential role of CENP-A in the segregation of holocentric C. elegans chromosomes during meiosis and mitosis. Nature Cell Biol. 2005; 7: 1248–1255.&lt;/p&gt;
37.	Subirana JA, Messeguer X. A satellite explosion in the genome of holocentric nematodes. PLoS ONE. 2013; 8: e62221. &lt;/p&gt;
38.	Godward MBE. The chromosomes of the algae (ed. Godward, M. B. E.). Conjugales. Edward Arnold, London. 1966; pp. 24 –51.&lt;/p&gt;
39.	Luceño M, Vanzela ALL, Guerra M. Cytotaxonomic studies in Brazilian Rhynchospora (Cyperaceae), a genus exhibiting holocentric chromosomes. Can J Bot. 1998; 76: 440–449.&lt;/p&gt;
40.	Kuta E, Bohanec B, Dubas E, Vizintin L, Przywara L. Chromosome and nuclear DNA study on Luzula - a genus with holokinetic chromosomes. Genome. 2004; 47: 246–256.&lt;/p&gt;
41.	Kynast RG, Joseph JA, Pellicer J, Ramsay MM, Rudall PJ. Chromosome behavior at the base of the angiosperm radiation: karyology of Trithuria submersa (Hydatellaceae, Nymphaeales). Amer J Bot. 2014; 101:1447–1455.&lt;/p&gt;
42.	Zedek F, Veselý P, Horová L, Bureš P. Flow cytometry may allow microscope-independent detection of holocentric chromosomes in plants. Sci Rep. 2016; 6: e27161.&lt;/p&gt;
43.	Haizel T, Lim YK, Leitch AR, Moore G. Molecular analysis of holocentric centromeres of Luzula species. Cytogenet Genome Res. 2005; 109: 134-143.&lt;/p&gt;
44.	Zedek F, Bures P. Absence of positive selection on CenH3 in Luzula suggests that holokinetic chromosomes may suppress centromere drive. An Bot. 2016; 118: 1347-1352.&lt;/p&gt;
45.	Madej A, Kuta E. Holokinetic chromosomes of Luzula luzuloides (Juncaceae) in callus culture. Acta Biol Cracoviensia Ser Bot. 2001; 43:33-43.&lt;/p&gt;
46.	Nordenskiold H. Tetrad analysis and course of meiosis in three hybrids of Luzula campestris. Hereditas. 1961; 47: 203–238.
47.	Escudero M, Vargas P, Arens P, Ouborg J, Luceño M. The east–west–north colonization history of the Mediterranean and Europe by the coastal plant Carex extensa (Cyperaceae). Mol Ecol. 2010; 19: 352-370.&lt;/p&gt;
48.	Hipp AL, Rothrock PE, Roalson EH. The evolution of chromosome arrangements in Carex (Cyperaceae). Bot Rev. 2009; 75: 96-109.
49.	Escudero M, Weber JA, Hipp AL. Species coherence in the face of karyotype diversifi cation in holocentric organisms: the case of a cytogenetically variable sedge (Carex scoparia, Cyperaceae). An Bot. 2013; 112: 515 – 526.&lt;/p&gt;
50.	Wanner G, Schroeder-Reiter E, Ma W, Houben A, Schubert V. The ultrastructure of mono- and holocentric plant centromeres: an immunological investigation by structured illumination microscopy and scanning electron microscopy. Chromosoma. 2015; 124: 503-517.&lt;/p&gt;
51.	Cuacos M, H Franklin FC, Heckmann S. Atypical centromeres in plants-what they can tell us. Front Plant Sci. 2015; 26: 913.&lt;/p&gt;
52.	Jankowska M, Fuchs J, Klocke E, Fojtová M, Polanská P, Fajkus J. Holokinetic centromeres and efficient telomere healing enable rapid karyotype evolution. Chromosoma. 2015; 124: 519-528.&lt;/p&gt;
53.	Bogdanov YF. Inverted meiosis and its place in the evolution of sexual reproduction pathways. Rus J Genetics. 2016; 52: 473-490.&lt;/p&gt;
54.	Viera A, Page J, Rufas JS. Inverted meiosis: the true bugs as a model to study. Genome Dyn. 2009; 5:137-156.&lt;/p&gt;
55.	Vanzela ALL, Cuadrado A, Guerra M. Localization of 45S rDNA and telomeric sites on holocentric chromosomes of Rhynchospora tenuis (Cyperaceae). Genet Mol Biol. 2003; 26, 199-201.&lt;/p&gt;
56.	Martinez-Perez E, Schvarzstein M, Barroso C, Lightfoot J, Dernburg AF, Villeneuve AM. Crossovers trigger a remodeling of meiotic chromosome axis composition that is linked to two-step loss of sister chromatid cohesion. Genes Dev. 2008; 22: 2886–2901.&lt;/p&gt;
57.	Bernardi G, Olofsson B, Filipski J, Zerial M, Salinas J, Cuny G, Meunier-Rotival M, Rodier, F. The mosaic genome of warm-blooded vertebrates. Science. 1985; 228: 953-958.&lt;/p&gt;
58.	Grbic M, Van Leeuwen T, Clark RM, Rombauts S, Rouzé P, Grbic V, Osborne EJ, Dermauw W, Ngoc PC, Ortego F, Hernández-Crespo P, Diaz I, Martinez M, Navajas M, Sucena É, Magalhães S, Nagy L, Pace RM, Djuranović S, Smagghe G, Iga M, Christiaens O, Veenstra JA, Ewer J, Pires-daSilva A, Roch F, Cazaux M, Navarro M, Zhurov V, Fawcett JA, Bonnet E, Martens C, Baele G, Wissler L, Tirry L, Blais C, Demeestere K, Henz SR, Gregory TR, Mathieu J, Verdon L, Farinelli L, Schmutz, J, Lindquist E, Feyereisen R, Van de Peer Y. The genome of Tetranychus urticae reveals herbivorous pest adaptations. Nature. 2011; 479, 487-492.&lt;/p&gt;
59.	The C. elegans Sequencing Consortium. Genome sequence of the nematode C. elegans:  a platform for investigating biology. Science. 1998; 282, 2012-2018. &lt;/p&gt;
60.	Manicardi GC, Mandrioli M, Bizzaro D, Bianchi U. Patterns of DNase I sensitivity in the  holocentric chromosomes of the aphid Megoura viciae. Genome. 1998; 41: 169-172.&lt;/p&gt;
61.	Márquez-Corro J, Escudero M, Luceño M. Do holocentric chromosomes represent an evolutionary advantage? A study of paired analyses of diversification rates of lineages with holocentric chromosomes and their monocentric closest relatives. Chromosome Res. 2018; 26: 139-152.&lt;/p&gt;</text>
      <sha1>q7622inw6ysqtzdyz3ejdkskocq9fnz</sha1>
    </revision>
    <revision>
      <id>7952</id>
      <parentid>7951</parentid>
      <timestamp>2019-08-05T09:29:48Z</timestamp>
      <contributor>
        <username>Mandriol</username>
        <id>144</id>
      </contributor>
      <comment>/* References */</comment>
      <model>wikitext</model>
      <format>text/x-wiki</format>
      <text xml:space="preserve" bytes="33280">{{author
|first1       = Mauro
|last1        = Mandrioli
|department1  = Dept. Life Sciences
|institution1 = [[WP:University of Modena and Reggio Emilia|University of Modena and Reggio Emilia]]
|address1     = Modena, Italy
|username1    = User:mandriol
|orcid1       = 0000-0002-2611-9777

|first2       = Gian Carlo
|last2        = Manicardi
|department2  = Dept. Life Sciences
|institution2 = [[WP:University of Modena and Reggio Emilia|University of Modena and Reggio Emilia]]
|address2     = Reggio Emilia, Italy
|username2    = User: manicardi
|orcid2       = 0000-0002-9383-1190
}}

==Abstract==
Holocentric chromosomes possess multiple kinetochores along their length rather than the single centromere typical of other chromosomes [1]. They have been described for the first time in cytogenetic experiments dating from 1935 and, since this first observation, the term holocentric chromosome is referred to chromosomes that: i. lack the primary constriction corresponding to centromere observed in monocentric chromosomes [2]; ii. possess multiple kinetochores diffuse along all the chromosomal axis so that microtubules bind to chromosomes along their entire length and move broadside to the pole from the metaphase plate [3]. These chromosomes are also termed holokinetic, because, during cell division, chromatids move apart in parallel and do not form the classical V-shaped figures typical of monocentric chromosomes [4]. Holocentric chromosomes evolved several times during both animal and plant evolution [5] and are currently reported in about eight hundred of species, including plants, insects, arachnids and nematodes [7-9]. As a consequence of their diffuse kinetochores, holocentric chromosomes may stabilize chromosomal fragments favouring karyotype rearrangements [10-11]. However, holocentric chromosome may also present limitations to crossing over causing a restriction of the number of chiasmata in bivalents [12] and may cause a restructuring of meiotic divisions resulting in an inverted meiosis [13].

==Evolution and structure of holocentric chromosomes==
[[File:Image_PlaceHolder.png|thumb|right|Images should be uploaded to wikimedia commons under the CC-BY license.]]

Add text in [[wp:Help:Wiki markup|wiki markup]]. You can easily include [[PLoSWiki:Citing_Sources|references]] from pubmed.&lt;ref name="wodak2012"&gt;{{cite pmid|PMC3315447}}&lt;/ref&gt;

===Evolution of holocentric chromosomes===
Holocentric chromosomes have been described for the first time in 1935 to identify chromosomes with a diffuse kinetochore (or with a diffuse kinetochore activity) making these chromosomes able to bind to microtubules along their entire length [1]. In the last decades, several studies assessed that the same behaviour during mitosis can be observed not only for holocentric/holokinetic chromosomes, but also for polykinetic chromosomes that contain numerous (but discrete) microtubule-binding sites, but the term “holocentric/holokinetic” is still used for both [1, 5, 7].
Before molecular methods became available, the presence of holocentric chromosomes has been evaluated mostly using cytology and, considering that many species are difficult to study cytologically, it can be surmised that the true presence of holocentrism may be underestimated. In addition, there are several taxa, whose chromosomes are still uncharacterized, but their phylogenetic position suggests that they should have holocentric chromosomes [7, 14].
The presence of holocentric chromosomes has been up till now assessed in about 800 species, including insects, plants, arachnids, and nematodes [1, 5, 7] suggesting that generally holocentric chromosomes originated by convergent evolution from ancestors possessing monocentric chromosomes. Interesting exceptions are represented by insects belonging to Oligoneoptera and Neoptera, whose monocentric chromosomes probably evolved from holocentric ancestor in two different and independent events [7].
Evidences of convergent evolution clearly assess that holocentrism is adaptive, but the conditions under which holocentrism may have provided a selective advantage are unclear and probably diverse for different taxa [6-8, 15]. Even if the origin of holokinetic chromosomes is still controversial, Nagaki et al. [16] proposed that holocentrism could have been acquired easily during plant and animal evolution by a slight difference in the kinetochore origin. In particular, they hypothesized that if the direction of kinetochore origin turns by 90° and occurs along the chromosome axes up to the telomeric regions, it is possible to “generate” holocentric chromosomes without any further step.

===Structure of holocentric chromosomes===
A detailed molecular analysis of the structure of holocentric chromosomes is currently available for the nematode Caenorhabditis elegans only [17-18], whereas the presence of true holokinetic nature has been also confirmed in other taxa by the evidence that experimentally induced chromosome fragments continue to attach to the spindle and segregate correctly [3]. For most of the species, data about holocentrism are related to the analysis of the behaviour of chromosomes during anaphase migration since holocentric sister chromatids migrate in parallel to the spindle poles, in contrast to monocentric ones in which pulling forces are exerted on a single chromosomal point and chromosome arms trail behind. As a consequence, chromatids of holocentric chromosomes move apart in parallel and do not form the classical V-shaped figures typical of monocentric ones [4]. Moreover, if a holocentric chromosome is fragmented (for instance by X-ray irradiation), each fragment retains centromere activity and can segregate properly to the poles (Figure 1).

==Holocentric chromosomes in arthropods==
Among arthropods, the presence of holocentric chromosome has been reported in different species belonging to insects (Ephemeroptera, Odonata, Zoraptera, Dermaptera, Psocoptera, Phthiraptera, Thysanoptera, Hemiptera, Trichoptera and Lepidoptera), scorpions (Buthoidea), mites and ticks of the superorder Acariformes and genus Rhipicephalus (Ixodidae) and spiders (Dysderidae and Segestridae) [7, 15]. Despite this widespread occurrence, most of the currently available data on holocentrism is related to aphid and lepidopteran species [2-3, 6, 10-11].
In aphids, holocentric chromosomes have been deeply studied and their ability of stabilizing chromosomal fragments has been associated to their phytophagous life style. Indeed, several plants produce chemicals able to induce DNA damages to pest insects. Nicotine, for instance, is a naturally occurring alkaloid found primarily in members of the solanaceous plant family (including Nicotiana tabacum) that can cause replication fork stress bringing to different DNA damages, including chromosomal fragmentations [19-20]. Similar effects have been also reported by other plant-produced molecules, such as caffeine and ethanol [19-20].
In view of their ability to favour the inheritance of chromosomal fragments, holocentrism has been associated to recurrent changes in the karyotypes of some aphid species and in particular in the peach potato aphid Myzus persicae, where both inter- and intra-individual rearranged karyotypes have been also observed [21-22]. Interestingly, aphids also possess a constitutive expression of the telomerase coding gene so that they can initiate a de novo synthesis of telomere sequences at internal breakpoints, resulting in the stabilization of chromosomal fragments [23-24].
Among non-polyploid animals, Lepidoptera exhibit the highest variance in chromosome number between species within a genus and notable levels of interspecific and intraspecific karyotype variability [13, 25-26]. Lepidoptera indeed tolerate chromosomal variations in view of their holokinetic chromosomes, which facilitate the successful inheritance of novel fission or fusion fragments. As a consequence, Lepidoptera can avoid the deleterious consequences of large-scale chromosomal fission and fusion [13, 25-26]. Nevertheless, they can sometimes tolerate heterozygosity for multiple rearrangements in hybrids between population with differences in their karyotype, raising questions about additional mechanisms that rescue fertility in chromosomal hybrids. In Lepidoptera, therefore, chromosome evolution is believed to play a role in reinforcing speciation [13].
Comparing the genome of lepidopteran species it has been also possible to analyse the effect of holocentrism in term of rate of fixed chromosomal rearrangements. This approach evidenced in Lepidoptera two chromosome breaks per megabase of DNA per Million of years: a rate that is much higher than what observed in Drosophila genus and it is a direct consequence of the holocentric nature of the lepidopteran genomes.

==Holocentric chromosomes in nematodes==
The best known group of holocentric species can be found in the Secernentea class of the nematodes, which includes C. elegans [17-18]. Other nematodes are usually described as holocentric because of their phylogenetic relationship to C. elegans, but real karyotypic evidences are scarce or controversial [29-31].
Nematode development is typically characterized by fixed lineages and a single inappropriate cell death, therefore, it has been suggested that holocentrism could avoid the disastrous consequences of unrepaired chromosome breakage events [32]. 
The availability of several molecular and genomic resources allowed a detailed characterization of C. elegans holocentric chromosomes and in particular the structure of the kinetochore has been molecularly dissected [33-34]. Current data suggest that C. elegans kinetochores form paired lines or plates on opposite faces of condensed mitotic chromosomes [34], where each line represents the diffuse kinetochore of a single chromatid. Transmission electron microscopy of C. elegans chromosomes revealed that the kinetochore has a trilaminar structure very similar to that observed in monocentric chromosomes [34-35]. More than 30 different proteins have been identified as components of the C. elegans kinetochore and half of them was already known as functioning in the kinetochores of monocentric chromosomes. Among these, highly studied proteins include homologues of CENP-C and CENP-A, which are highly conserved structural component of the kinetochore in eukaryotes [35-36]. Contrarily to what generally observed in monocentric chromosomes, in holocentric ones the preferential localization of centromeres within heterochromatic areas is missing together with the presence of specific DNA sequences that in C. elegans are not required for the assembly of a functional kinetochore [35-36]. At this regard, it has been observed that holocentric chromosomes of nematodes are unique because they have a large number of satellites scattered throughout their genome, whereas no scattered satellites are found in the monocentric chromosomes of the nematode Trichinella spiralis [37]. Interestingly, these satellite DNAs are not conserved in their sequences among species suggesting that highly repetitive DNAs may facilitate the formation of kinetochores in view of their repetitiveness rather than for their specific sequence [37].
The absence of a localized centromere prompted several studies to identify proteins that are involved in the sister chromatid cohesion assessing that it is accomplished by a separate complex of conserved proteins, termed cohesin, that is comprised of the core subunits Scc3, Smc1, Smc3 and Scc1. Interestingly, they play the same function in organisms with monocentric chromosomes with an exception related to the subunit Scc1, whose gene in addition to the Scc1 orthologue present three additional paralogous genes [35-36].

==Holocentric chromosomes in plants==
In plants, holocentric chromosomes have been found in zygnematophycean algae [38], in the genera Myristica (Myristicaceae), Chionographis (Melanthiaceae), Cuscuta (Convolvulaceae), and Drosera (Droseraceae) [39-40], in the species Trithuria submersa (Hydatellaceae) Prionium serratum (Thurniaceae) [41-42] and, among higher-plants, in many genera belonging to families Cyperaceae and Juncaceae, including the snowy woodrush Luzula nivea (Juncaceae), the most well-studied holocentric plant [43-44]. 
In Luzula spp, the centromeric activity is localized simultaneously at several evenly spaced sites along each chromosome and chromosomes can be fragmented naturally or by irradiation into smaller (but viable) chromosomes [45]. The presence of rearranged karyotype does not affect fitness, as assessed by studies reporting that Luzula hybrids with parents possessing smaller and larger chromosomes showed the smaller chromosomes aligned and paired with the larger ones [45]. Similarly, in plants belonging to the genus Carex, differentiation of the karyotype has been demonstrated to correlate with genetic divergence within species [47], among populations within species [48] and within populations [49] suggesting that, as previously reported in Lepidoptera [13], holocentric chromosome rearrangements contribute to genetic differentiation at different evolutionary scales in Carex evolution and speciation. 
In plants it has also been suggested that the diffuse kinetochore of holocentric chromosomes may suppress the meiotic drive of centromeric repeats and its negative consequences [18, 44]. In particular, the expansions (or contractions) of centromeric repeats may lead to a larger (or smaller) kinetochore, which attracts more (or fewer) microtubules during meiosis [18, 44]. This hypothesis, that correlates the presence of holocentric chromosomes to centromere drive suppression, is very intriguing but it only explains the evolution of chromosomal holocentrism in meiosis and not in mitosis and this is not trivial considering that some species with holocentric chromosomes may present a restriction of kinetochore activity during meiosis [18].
Ultrastructural analysis of mitotic Luzula elegans chromosomes showed that chromatin containing centromeric histone H3 variant cenH3 (also called CENP-A in mammals) is found at the periphery of each individual chromatid and that microtubules attach to cenH3 [50]. Similarly to what previously reported for C. elegans, in L. elegans centromeres are not made by centromere-associated retrotransposons nor centromere-associated satellite DNAs, but cenH3 proteins seem to be associated with a centromere-specific chromatin folding rather than with specific centromeric DNA sequences [51].
Conservation of elements between mono- and holocentric chromosomes is not limited to centromeric proteins, but it is also extended to epigenetic marks. Indeed, the cell cycle-dependent phosphorylation of serine 10 or serine 28 of H3 (that is typically enriched in peri-centromeric regions of monocentric plant chromosomes) occurs uniformly along the Luzula chromosomes [51].
As previously described in aphids, L. elegans possesses a rapid and efficient de novo telomere formation based on a telomerase-mediated healing process that is active immediately after chromosomal damage by irradiation of chromosomes [52]. Newly formed telomere repeats were cytologically detectable 21 days after irradiation in about 50% of cases with a complete heling of telomere after 3 months favouring the fragment stabilization and karyotype fixation.

==Holocentric chromosomes at meiosis: unusual inverted meiosis to favour crossing over==
More than 120 years ago, van Beneden (1883) and Boveri (1890) described for the first time the meiosis through a careful observation of germ cell formation in the nematode Ascaris species. These observations, together with several further analyses, evidenced that canonical meiosis  consists of a first division (called reductional division) that involves the segregation of chromosomal homologs resulting in the reduction of chromosome number and a second division (defined equational division) consisting in the separation of sister chromatids. A general rule for meiosis is therefore: first homologues, then sisters (Figure 2). 
Ironically, the understanding of the reductional division in meiosis of Ascaris sp. has been obtained studying the holocentric chromosomes which, in many other taxa, follow a reverse order of meiotic division [13, 53-54]. Indeed, as reported in several nematodes, in insects belonging to Hemiptera and Lepidoptera [13, 53-54], in mites [55] and in some flowering plants [8] species with holocentric chromosomes generally present an inverted meiotic sequence, in which segregation of homologs is postponed until the second meiotic division. Furthermore, in most cases of inverted meiosis the absence of a canonical kinetochore structure has been observed, together with a restriction of the kinetic activity to the chromosomal ends [13, 53-54].
These changes are related to the peculiar cohesion occurring in tetrads of the holocentric homologous chromosomes during meiosis that impose obstacles to the releases of chromosomes involved in multiple crossing over events [53-55]. In the holocentric chromosomes of C. elegans female meiosis [56], this problem is circumvented restricting crossing over to form only a single chiasma per bivalent and triggering the redistribution of kinetochore proteins along the bivalent axis forming meiosis-specific cup-like structures that uniformly coat each half bivalent but are excluded from the midbivalent region [56]. During anaphase I C. elegans homologous chromosomes are segregated to the poles by microtubule pushing from the midbivalent regions towards the poles [56].
Differently to what reported in C. elegans, other organisms with holocentric chromosomes, including both plants and insects [13, 53-54], circumvent this problem segregating sister chromatids during meiosis I leading to the term inverted meiosis in which the order of reductional and equational division is inverted in respect to canonical meiosis (Figure 3). In this case therefore the separation of homologous chromosomes follows the segregation of sister chromatids. However, in order to have a successful inverted meiosis, it is necessary that a bipolar orientation of sister kinetochores occurs, together with their attachment to microtubules from opposite spindle poles in meiosis I. This allows the segregation of sister chromatids to opposite poles in anaphase I (equational division), but it requests a mechanism to align and pair homologous chromosomes during the second meiotic division [53-55]. 
Interestingly, the presence of inverted meiosis can also facilitate the proper chromosome segregation in hybrids from parental species with differences in their karyotypes or derived by populations with rearranged karyotype allowing rescuing fertility and viability of the hybrids and promoting a fast karyotype evolution and chromosomal speciation, as reported in Lepidoptera [13].

==Future directions==
It is generally assumed that eukaryotic chromatin possesses some degree of compartimentalization so that the distribution of genes on monocentric chromosomes is generally non-uniform [57]. Conversely,, the study of gene density in the spider mite Tetranychus urticae and in the nematode C. elegans revealed that genes are fairly constant distributed across chromosomes, although some differences are apparent in C. elegans between autosomes and the X chromosome, where genes are at a lower density and more evenly distributed [58-59]. Similarly, cytogenetic results suggested that in the aphid Megoura viciae the distribution of genes was uniform throughout all autosomes, with some differences related to X chromosomes where a certain degree of compartimentalization has been observed [60]. It could be therefore very intriguing to increase data related to gene mapping in species with holocentric chromosomes to confirm this diffuse gene distribution. 
Furthermore, the increasing availability of wholly sequenced genomes of organisms possessing holocentric chromosomes could help to shed light on the molecular machinery involved in the evolution of these peculiar chromosomes. Indeed, holocentric chromosomes evolved in multiple and independent events by convergent evolution [7]. Data from C. elegans clearly suggested that the functioning of centromere and kinetochore in nematodes is based on genes that were already known in monocentric organisms, such as HCP-1, HIM-10, ZW10, CENP-A and CENP-C [33]. The availability of genomics data could therefore allow to dissect at a genome-level the origin of holocentrism in order to better understand if the same genes (or different) have been coopted to favour the shift from mono- to holocentrism.
Lastly, a more detailed study of the holocentric chromosomes evolution could be useful to understand which costs and advantages acted as main drivers in the evolution of the chromosome structure in order to better understand the multiple shifts from mono- to holocentrism (and vice versa) that occurred during both plant and animal evolution, even within recent lineages [61].

==Optional info for Wikipedia==
=== See also (optional) ===
You may suggest some additional relevant wikipedia pages that this article can list when uploaded to Wikipedia if they were not linked to in the main text.
*[[wp:example|example]]

=== Wikipedia pages that should link here (optional) ===
You may suggest some wikipedia pages that should link to this article on Wikipedia.
*[[wp:Kinetochore|Kinetochore]]
*[[wp:Nematode|Nematode]]
*[[wp:Arthropod|Arthropod]]
*[[wp:Meiosis|Meiosis]]
*[[wp:Chromosomal crossover|Chromosomal crossover]]

=== Front page sentence (optional) ===
Newly created/expanded pages can be nominated to have a sentence featured on Wikipedia's front page (see our [[Author_Guide#Did_you_know_(optional)|guidelines here]]).
*Did you know that...

==References==
1.	Schrader F. Notes on the mitotic behavior of long chromosomes. Cytologia. 1935; 6: 422-430.&lt;/p&gt;
2.	Mandrioli M, Manicardi GC. Analysis of insect holocentric chromosomes by atomic force microscopy. Hereditas. 2003; 138: 129–132. &lt;/p&gt;
3.	Hughes-Schrader S, Schrader F. The kinetochore of the Hemiptera. Chromosoma. 1961; 12: 327–350.&lt;/p&gt;
4.	Wrench DL, Kethley JB, Norton RA. Cytogenetics of holokinetic chromosomes and inverted meiosis: keys to the evolutionary success of mites, with generalization on eukaryotes. In: Houck MA, ed., Mites: Ecological and Evolutionary Analyses of Life-History Patterns. New York: Chapman &amp; Hall, 1994, pp. 282–343.&lt;/p&gt;
5.	White MJD. Animal cytology and evolution. Cambridge University Press, Cambridge, 1973.&lt;/p&gt;
6.	Mandrioli M, Manicardi GC. Unlocking holocentric chromosomes: new perspectives from comparative and functional genomics? Current Genomics. 2012; 13: 343-349.&lt;/p&gt;
7.	Melters DP, Paliulis LV, Korf IF, Chan SW. Holocentric chromosomes: convergent evolution, meiotic adaptations, and genomic analysis. Chromosome Res. 2012; 20: 579-593. &lt;/p&gt;
8.	Zedek F, Bureš P. Holocentric chromosomes: from tolerance to fragmentation to colonization of the land. An Bot. 2018; 121: 9–16.&lt;/p&gt;
9.	Benavente R. Holocentric chromosomes of arachnids: presence of kinetochore plates during meiotic divisions. Genetica. 1982; 59: 23–27.
10.	Monti, V, Lombardo, G, Loxdale, H, Manicardi, GC, Mandrioli, M. Continuous occurrence of intra‐individual chromosome rearrangements in the peach potato aphid, Myzus persicae (Sulzer) (Hemiptera: Aphididae). Genetica. 2012; 140: 93– 103.&lt;/p&gt;
11.	Manicardi GC, Nardelli A, Mandrioli M. Fast chromosomal evolution and karyotype instability: recurrent chromosomal rearrangements in the peach potato aphid Myzus persicae (Hemiptera, Aphididae). Biol J Linn Soc. 2015; 116: 519-529.&lt;/p&gt;
12.	Nokkala S, Kuznetsova VG, Maryanska-Nadachowska A Nokkala C. Holocentric chromosomes in meiosis. I. Restriction of the number of chiasmata in bivalents. Chromosome Res. 2004; 12: 733-739.&lt;/p&gt;
13.	Lukhtanov VA, Dincă V, Friberg M, Šíchová J, Olofsson M, Vila R, Marec F, Wiklund C. Versatility of multivalent orientation, inverted meiosis, and rescued fitness in holocentric chromosomal hybrids. Proc Natl Acad Sci. 2018; 115: E9610-E9619.&lt;/p&gt;
14.	Bureš P, Zedek F, Marková M. Holocentric chromosomes. In: Wendel J, Greilhuber J, Doležel J, Leitch IJ, eds. Plant genome diversity. vol. 2. Physical structure of plant genomes. Heidelberg: Springer-Verlag, 2013; 187–208.&lt;/p&gt;
15.	Escudero M, Ignacio Márquez-Corro J, Hipp AL. The phylogenetic origins and evolutionary history of holocentric chromosomes. System Bot. 2016; 41: 580-585.&lt;/p&gt;
16.	Nagaki, K, Kashihara K, Murata M. Visualization of diffuse centromeres with centromere-specific histone H3 in the holocentric plant Luzula nivea. Plant Cell 2005; 17: 1886–1893. &lt;/p&gt;
17.	Howe M, McDonald KL, Albertson DG, Meyer BJ. HIM-10 is required for kinetochore structure and function on Caenorhabditis elegans holocentric chromosomes. J Cell Biol. 2001; 153:1227-1238.&lt;/p&gt;
18.	Zedek F, Bureš P. Evidence for centromere drive in the holocentric chromosomes of Caenorhabditis. PLoS ONE. 2012; 7: e30496. &lt;/p&gt;
19.	Richards RI. Fragile and unstable chromosomes in cancer: causes and consequences. Trends Genet. 2001; 17: 339–345.&lt;/p&gt;
20.	Freudenreich CH. Molecular mechanisms of chromosome fragility. Chem Biochem Mol Biol. 2005; 18:141–152.&lt;/p&gt;
21.	Manicardi GC, Mandrioli M, Blackman RL. The cytogenetic architecture of the aphid genome. Biol Rev. 2015; 90: 112-25.&lt;/p&gt;
22.	Monti V, Mandrioli M, Rivi M, Manicardi GC. The vanishing clone: occurrence of repeated chromosome fragmentations in the aphid Myzus persicae (Homoptera, Aphididae). Biol J Linn Soc. 2012; 105: 350-358. &lt;/p&gt;
23.	Monti, V, Giusti, M., Bizzaro D, Manicardi GC, Mandrioli M. Presence of a functional (TTAGG) n telomere-telomerase system in aphids. Chrom Res. 2011; 19: 625-633.&lt;/p&gt;
24.	Mandrioli M, Borsatti, F. Analysis of heterochromatic epigenetic markers in the holocentric chromosomes of the aphid Acyrthosiphon pisum. Chrom Res. 2007; 15: 1015-1022.&lt;/p&gt;
25.	Marec F, Tothova A, Sahara K, Traut W. Meiotic pairing of sex chromosome fragments and its relation to atypical transmission of a sex-linked marker in Ephestia kuehniella (Insecta: Lepidoptera). Heredity. 2001; 87: 659–671.&lt;/p&gt;
26.	Hill J. Rastas P, Hornett EA, Neethiraj R, Clark N, Morehouse N, de la Paz Celorio-Mancera M, Cols JC, Dircksen H, Meslin C, Keehnen N, Pruisscher P, Sikkink K, Vives M, Vogel H, Wiklund C, Woronik A, Boggs CL, Nylin S, Wheat CV. Unprecedented reorganization of holocentric chromosomes provides insights into the enigma of lepidopteran chromosome evolution. Science Adv. 2019; 5: eaau3648.&lt;/p&gt;
27.	d'Alençon E, Sezutsu H, Legeai F, Permal E, Bernard-Samain S, Gimenez S, Gagneur C, Cousserans F, Shimomura M, Brun-Barale A, Flutre T, Couloux A, East P, Gordon K, Mita K, Quesneville H, Fournier P, Feyereisen R. Extensive synteny conservation of holocentric chromosomes in Lepidoptera despite high rates of local genome rearrangements. Proc Natl Acad Sci USA. 2010; 107: 7680–7685.&lt;/p&gt;
28.	Lukhtanov VA, Dincă V, Talavera G, Vila R. Unprecedented within-species chromosome number cline in the Wood White butterfly Leptidea sinapis and its significance for karyotype evolution and speciation. BMC Evol Biol. 2011; 11:109.&lt;/p&gt;
29.	Mutafova T, Dimitrova Y, Komandarev S. The karyotype of four Trichinella species. Z Parasitenkd. 1982; 67: 115–120.&lt;/p&gt;
30.	Spakulová M, Králová I, Cutillas C. Studies on the karyotype and gametogenesis in Trichuris muris. J Helminthol. 1994; 68: 67–72.&lt;/p&gt;
31.	Post R. The chromosomes of the Filariae. Filaria J. 2005; 4:10.&lt;/p&gt;
32.	Pimpinelli S, Goday C. Unusual kinetochores and chromatin diminution in Parascaris. Trends Genet. 1989; 5: 310–315.&lt;/p&gt;
33.	Dernburg AF. Here, there, and everywhere: kinetochore function on holocentric chromosomes. J Cell Biol. 2001; 153: F33-F38.&lt;/p&gt;
34.	Maddox PS, Oegema K, Desai A, Cheeseman IM. "Holo"er than thou: Chromosome segregation and kinetochore function in C. elegans. Chrom Res. 2004; 12: 641-653. &lt;/p&gt;
35.	Albertson DG, Thomson JN. The kinetochores of Caenorhabditis elegans. Chromosoma. 1982; 86: 409–428.&lt;/p&gt;
36.	Monen J, Maddox PS, Hyndman F, Qegema K, Desai A. Differential role of CENP-A in the segregation of holocentric C. elegans chromosomes during meiosis and mitosis. Nature Cell Biol. 2005; 7: 1248–1255.&lt;/p&gt;
37.	Subirana JA, Messeguer X. A satellite explosion in the genome of holocentric nematodes. PLoS ONE. 2013; 8: e62221. &lt;/p&gt;
38.	Godward MBE. The chromosomes of the algae (ed. Godward, M. B. E.). Conjugales. Edward Arnold, London. 1966; pp. 24 –51.&lt;/p&gt;
39.	Luceño M, Vanzela ALL, Guerra M. Cytotaxonomic studies in Brazilian Rhynchospora (Cyperaceae), a genus exhibiting holocentric chromosomes. Can J Bot. 1998; 76: 440–449.&lt;/p&gt;
40.	Kuta E, Bohanec B, Dubas E, Vizintin L, Przywara L. Chromosome and nuclear DNA study on Luzula - a genus with holokinetic chromosomes. Genome. 2004; 47: 246–256.&lt;/p&gt;
41.	Kynast RG, Joseph JA, Pellicer J, Ramsay MM, Rudall PJ. Chromosome behavior at the base of the angiosperm radiation: karyology of Trithuria submersa (Hydatellaceae, Nymphaeales). Amer J Bot. 2014; 101:1447–1455.&lt;/p&gt;
42.	Zedek F, Veselý P, Horová L, Bureš P. Flow cytometry may allow microscope-independent detection of holocentric chromosomes in plants. Sci Rep. 2016; 6: e27161.&lt;/p&gt;
43.	Haizel T, Lim YK, Leitch AR, Moore G. Molecular analysis of holocentric centromeres of Luzula species. Cytogenet Genome Res. 2005; 109: 134-143.&lt;/p&gt;
44.	Zedek F, Bures P. Absence of positive selection on CenH3 in Luzula suggests that holokinetic chromosomes may suppress centromere drive. An Bot. 2016; 118: 1347-1352.&lt;/p&gt;
45.	Madej A, Kuta E. Holokinetic chromosomes of Luzula luzuloides (Juncaceae) in callus culture. Acta Biol Cracoviensia Ser Bot. 2001; 43:33-43.&lt;/p&gt;
46.	Nordenskiold H. Tetrad analysis and course of meiosis in three hybrids of Luzula campestris. Hereditas. 1961; 47: 203–238.
47.	Escudero M, Vargas P, Arens P, Ouborg J, Luceño M. The east–west–north colonization history of the Mediterranean and Europe by the coastal plant Carex extensa (Cyperaceae). Mol Ecol. 2010; 19: 352-370.&lt;/p&gt;
48.	Hipp AL, Rothrock PE, Roalson EH. The evolution of chromosome arrangements in Carex (Cyperaceae). Bot Rev. 2009; 75: 96-109.
49.	Escudero M, Weber JA, Hipp AL. Species coherence in the face of karyotype diversifi cation in holocentric organisms: the case of a cytogenetically variable sedge (Carex scoparia, Cyperaceae). An Bot. 2013; 112: 515 – 526.&lt;/p&gt;
50.	Wanner G, Schroeder-Reiter E, Ma W, Houben A, Schubert V. The ultrastructure of mono- and holocentric plant centromeres: an immunological investigation by structured illumination microscopy and scanning electron microscopy. Chromosoma. 2015; 124: 503-517.&lt;/p&gt;
51.	Cuacos M, H Franklin FC, Heckmann S. Atypical centromeres in plants-what they can tell us. Front Plant Sci. 2015; 26: 913.&lt;/p&gt;
52.	Jankowska M, Fuchs J, Klocke E, Fojtová M, Polanská P, Fajkus J. Holokinetic centromeres and efficient telomere healing enable rapid karyotype evolution. Chromosoma. 2015; 124: 519-528.&lt;/p&gt;
53.	Bogdanov YF. Inverted meiosis and its place in the evolution of sexual reproduction pathways. Rus J Genetics. 2016; 52: 473-490.&lt;/p&gt;
54.	Viera A, Page J, Rufas JS. Inverted meiosis: the true bugs as a model to study. Genome Dyn. 2009; 5:137-156.&lt;/p&gt;
55.	Vanzela ALL, Cuadrado A, Guerra M. Localization of 45S rDNA and telomeric sites on holocentric chromosomes of Rhynchospora tenuis (Cyperaceae). Genet Mol Biol. 2003; 26, 199-201.&lt;/p&gt;
56.	Martinez-Perez E, Schvarzstein M, Barroso C, Lightfoot J, Dernburg AF, Villeneuve AM. Crossovers trigger a remodeling of meiotic chromosome axis composition that is linked to two-step loss of sister chromatid cohesion. Genes Dev. 2008; 22: 2886–2901.&lt;/p&gt;
57.	Bernardi G, Olofsson B, Filipski J, Zerial M, Salinas J, Cuny G, Meunier-Rotival M, Rodier, F. The mosaic genome of warm-blooded vertebrates. Science. 1985; 228: 953-958.&lt;/p&gt;
58.	Grbic M, Van Leeuwen T, Clark RM, Rombauts S, Rouzé P, Grbic V, Osborne EJ, Dermauw W, Ngoc PC, Ortego F, Hernández-Crespo P, Diaz I, Martinez M, Navajas M, Sucena É, Magalhães S, Nagy L, Pace RM, Djuranović S, Smagghe G, Iga M, Christiaens O, Veenstra JA, Ewer J, Pires-daSilva A, Roch F, Cazaux M, Navarro M, Zhurov V, Fawcett JA, Bonnet E, Martens C, Baele G, Wissler L, Tirry L, Blais C, Demeestere K, Henz SR, Gregory TR, Mathieu J, Verdon L, Farinelli L, Schmutz, J, Lindquist E, Feyereisen R, Van de Peer Y. The genome of Tetranychus urticae reveals herbivorous pest adaptations. Nature. 2011; 479, 487-492.&lt;/p&gt;
59.	The C. elegans Sequencing Consortium. Genome sequence of the nematode C. elegans:  a platform for investigating biology. Science. 1998; 282, 2012-2018. &lt;/p&gt;
60.	Manicardi GC, Mandrioli M, Bizzaro D, Bianchi U. Patterns of DNase I sensitivity in the  holocentric chromosomes of the aphid Megoura viciae. Genome. 1998; 41: 169-172.&lt;/p&gt;
61.	Márquez-Corro J, Escudero M, Luceño M. Do holocentric chromosomes represent an evolutionary advantage? A study of paired analyses of diversification rates of lineages with holocentric chromosomes and their monocentric closest relatives. Chromosome Res. 2018; 26: 139-152.&lt;/p&gt;</text>
      <sha1>leba850vpz2z6oqqnngv2d9qcyjyooz</sha1>
    </revision>
    <revision>
      <id>7953</id>
      <parentid>7952</parentid>
      <timestamp>2019-08-05T09:31:25Z</timestamp>
      <contributor>
        <username>Mandriol</username>
        <id>144</id>
      </contributor>
      <comment>/* Evolution of holocentric chromosomes */</comment>
      <model>wikitext</model>
      <format>text/x-wiki</format>
      <text xml:space="preserve" bytes="33379">{{author
|first1       = Mauro
|last1        = Mandrioli
|department1  = Dept. Life Sciences
|institution1 = [[WP:University of Modena and Reggio Emilia|University of Modena and Reggio Emilia]]
|address1     = Modena, Italy
|username1    = User:mandriol
|orcid1       = 0000-0002-2611-9777

|first2       = Gian Carlo
|last2        = Manicardi
|department2  = Dept. Life Sciences
|institution2 = [[WP:University of Modena and Reggio Emilia|University of Modena and Reggio Emilia]]
|address2     = Reggio Emilia, Italy
|username2    = User: manicardi
|orcid2       = 0000-0002-9383-1190
}}

==Abstract==
Holocentric chromosomes possess multiple kinetochores along their length rather than the single centromere typical of other chromosomes [1]. They have been described for the first time in cytogenetic experiments dating from 1935 and, since this first observation, the term holocentric chromosome is referred to chromosomes that: i. lack the primary constriction corresponding to centromere observed in monocentric chromosomes [2]; ii. possess multiple kinetochores diffuse along all the chromosomal axis so that microtubules bind to chromosomes along their entire length and move broadside to the pole from the metaphase plate [3]. These chromosomes are also termed holokinetic, because, during cell division, chromatids move apart in parallel and do not form the classical V-shaped figures typical of monocentric chromosomes [4]. Holocentric chromosomes evolved several times during both animal and plant evolution [5] and are currently reported in about eight hundred of species, including plants, insects, arachnids and nematodes [7-9]. As a consequence of their diffuse kinetochores, holocentric chromosomes may stabilize chromosomal fragments favouring karyotype rearrangements [10-11]. However, holocentric chromosome may also present limitations to crossing over causing a restriction of the number of chiasmata in bivalents [12] and may cause a restructuring of meiotic divisions resulting in an inverted meiosis [13].

==Evolution and structure of holocentric chromosomes==
[[File:Image_PlaceHolder.png|thumb|right|Images should be uploaded to wikimedia commons under the CC-BY license.]]

Add text in [[wp:Help:Wiki markup|wiki markup]]. You can easily include [[PLoSWiki:Citing_Sources|references]] from pubmed.&lt;ref name="wodak2012"&gt;{{cite pmid|PMC3315447}}&lt;/ref&gt;

===Evolution of holocentric chromosomes===
Holocentric chromosomes have been described for the first time in 1935 to identify chromosomes with a diffuse kinetochore (or with a diffuse kinetochore activity) making these chromosomes able to bind to microtubules along their entire length &lt;ref&gt;Schrader F. Notes on the mitotic behavior of long chromosomes. Cytologia. 1935; 6: 422-430.&lt;/ref&gt;. In the last decades, several studies assessed that the same behaviour during mitosis can be observed not only for holocentric/holokinetic chromosomes, but also for polykinetic chromosomes that contain numerous (but discrete) microtubule-binding sites, but the term “holocentric/holokinetic” is still used for both [1, 5, 7].
Before molecular methods became available, the presence of holocentric chromosomes has been evaluated mostly using cytology and, considering that many species are difficult to study cytologically, it can be surmised that the true presence of holocentrism may be underestimated. In addition, there are several taxa, whose chromosomes are still uncharacterized, but their phylogenetic position suggests that they should have holocentric chromosomes [7, 14].
The presence of holocentric chromosomes has been up till now assessed in about 800 species, including insects, plants, arachnids, and nematodes [1, 5, 7] suggesting that generally holocentric chromosomes originated by convergent evolution from ancestors possessing monocentric chromosomes. Interesting exceptions are represented by insects belonging to Oligoneoptera and Neoptera, whose monocentric chromosomes probably evolved from holocentric ancestor in two different and independent events [7].
Evidences of convergent evolution clearly assess that holocentrism is adaptive, but the conditions under which holocentrism may have provided a selective advantage are unclear and probably diverse for different taxa [6-8, 15]. Even if the origin of holokinetic chromosomes is still controversial, Nagaki et al. [16] proposed that holocentrism could have been acquired easily during plant and animal evolution by a slight difference in the kinetochore origin. In particular, they hypothesized that if the direction of kinetochore origin turns by 90° and occurs along the chromosome axes up to the telomeric regions, it is possible to “generate” holocentric chromosomes without any further step.

===Structure of holocentric chromosomes===
A detailed molecular analysis of the structure of holocentric chromosomes is currently available for the nematode Caenorhabditis elegans only [17-18], whereas the presence of true holokinetic nature has been also confirmed in other taxa by the evidence that experimentally induced chromosome fragments continue to attach to the spindle and segregate correctly [3]. For most of the species, data about holocentrism are related to the analysis of the behaviour of chromosomes during anaphase migration since holocentric sister chromatids migrate in parallel to the spindle poles, in contrast to monocentric ones in which pulling forces are exerted on a single chromosomal point and chromosome arms trail behind. As a consequence, chromatids of holocentric chromosomes move apart in parallel and do not form the classical V-shaped figures typical of monocentric ones [4]. Moreover, if a holocentric chromosome is fragmented (for instance by X-ray irradiation), each fragment retains centromere activity and can segregate properly to the poles (Figure 1).

==Holocentric chromosomes in arthropods==
Among arthropods, the presence of holocentric chromosome has been reported in different species belonging to insects (Ephemeroptera, Odonata, Zoraptera, Dermaptera, Psocoptera, Phthiraptera, Thysanoptera, Hemiptera, Trichoptera and Lepidoptera), scorpions (Buthoidea), mites and ticks of the superorder Acariformes and genus Rhipicephalus (Ixodidae) and spiders (Dysderidae and Segestridae) [7, 15]. Despite this widespread occurrence, most of the currently available data on holocentrism is related to aphid and lepidopteran species [2-3, 6, 10-11].
In aphids, holocentric chromosomes have been deeply studied and their ability of stabilizing chromosomal fragments has been associated to their phytophagous life style. Indeed, several plants produce chemicals able to induce DNA damages to pest insects. Nicotine, for instance, is a naturally occurring alkaloid found primarily in members of the solanaceous plant family (including Nicotiana tabacum) that can cause replication fork stress bringing to different DNA damages, including chromosomal fragmentations [19-20]. Similar effects have been also reported by other plant-produced molecules, such as caffeine and ethanol [19-20].
In view of their ability to favour the inheritance of chromosomal fragments, holocentrism has been associated to recurrent changes in the karyotypes of some aphid species and in particular in the peach potato aphid Myzus persicae, where both inter- and intra-individual rearranged karyotypes have been also observed [21-22]. Interestingly, aphids also possess a constitutive expression of the telomerase coding gene so that they can initiate a de novo synthesis of telomere sequences at internal breakpoints, resulting in the stabilization of chromosomal fragments [23-24].
[truncated: 6,291,865 more chars]
